# Supplementary material for: WDR72 Promotes Neuroblastoma Stemness and Progression by Sequestering TRIM31‐Mediated Degradation of CBX8
Source: Adv Sci (Weinh). 2026 Jul 30:e76602. Online ahead of print. doi: 10.1002/advs.76602 (PMC13423489; doi:10.1002/advs.76602)
Supplement: Supplementary file 2 — Supporting File 2: advs76602‐sup‐0002‐FigureS1‐S11.zip [file ADVS-9999-e76602-s002.zip]

Archive with 11 entries (11 files):
- Supplementary Figure S1.pdf
- Supplementary Figure S10.pdf
- Supplementary Figure S11.pdf
- Supplementary Figure S2.pdf
- Supplementary Figure S3.pdf
- Supplementary Figure S4.pdf
- Supplementary Figure S5.pdf
- Supplementary Figure S6.pdf
- Supplementary Figure S7.pdf
- Supplementary Figure S8.pdf
- Supplementary Figure S9.pdf
