# Supplementary material for: WDR72 Promotes Neuroblastoma Stemness and Progression by Sequestering TRIM31‐Mediated Degradation of CBX8
Source: Adv Sci (Weinh). 2026 Jul 30:e76602. Online ahead of print. doi: 10.1002/advs.76602 (PMC13423489; doi:10.1002/advs.76602)
Supplement: Supplementary file 3 — Supporting File 3: advs76602‐sup‐0003‐TableS1.xlsx. [file ADVS-9999-e76602-s003.xlsx]

## Sheet: CSCs marker
Gene	logFC	Regulation
CRH	3.52435	Up
USP9Y	3.19735	Up
DSCR8	3.01611	Up
RPS4Y1	2.98609	Up
EIF1AY	2.98305	Up
AMER2	2.79544	Up
SERPINB6	2.63858	Up
MYO6	2.52427	Up
SLC18B1	2.37304	Up
TEK	2.36967	Up
TIFA	2.31222	Up
PARP4	2.28468	Up
KCND2	2.27079	Up
STX3	2.26498	Up
WDR72	2.26093	Up
ARFGEF3	2.24745	Up
FOXA2	2.22879	Up
DDX3Y	2.22386	Up
SLFN11	2.19176	Up
SPINK5	2.16654	Up
MSN	2.15212	Up
CDCA7L	2.1373	Up
HCG4	2.12587	Up
NCAN	2.09381	Up
BEX5	2.09364	Up
SPATA13	2.08624	Up
GRB10	2.08191	Up
RCAN3	2.07147	Up
PPP1R1A	2.07069	Up
TTTY14	2.05413	Up
CFHR4	2.03046	Up
EVA1C	2.02477	Up
PKP2	2.02184	Up
PERP	2.01955	Up
ADGRG6	1.97443	Up
CD55	1.94525	Up
RSPO2	1.91836	Up
FES	1.89075	Up
FABP6	1.89	Up
LRFN5	1.87271	Up
TRIM58	1.86913	Up
PXDNL	1.84889	Up
ECI2	1.84823	Up
DDX43	1.84678	Up
EPPK1	1.84665	Up
HYCC1	1.84485	Up
PCSK6	1.84387	Up
NPTX2	1.83636	Up
SLC17A6	1.83312	Up
AMIGO2	1.82297	Up
EPB41L2	1.80853	Up
MAGEA4	1.78344	Up
NPFFR2	1.78166	Up
TM4SF4	1.77633	Up
LINC00261	1.76572	Up
GMDS	1.75077	Up
ZNF556	1.72751	Up
FAM50B	1.72383	Up
PENK	1.72319	Up
EMP2	1.71921	Up
LY6H	1.71216	Up
OPRK1	1.70661	Up
PF4V1	1.69681	Up
AQP1	1.6927	Up
RGS22	1.69211	Up
ST18	1.67692	Up
TPTE	1.67217	Up
STEAP2	1.66567	Up
PTH2R	1.66154	Up
NFIX	1.65976	Up
IMPA2	1.63915	Up
UPP1	1.63662	Up
KIRREL2	1.63262	Up
SLC1A6	1.63117	Up
BCL11B	1.62415	Up
SERPINB9	1.62331	Up
NECAB1	1.62014	Up
RAB34	1.60303	Up
HOATZ	1.60081	Up
SLC25A27	1.59475	Up
DLG2	1.59205	Up
ENPP4	1.58478	Up
AGTR1	1.55855	Up
RFX6	1.54492	Up
KIRREL1	1.54216	Up
GCNT2	1.53407	Up
HLA-DPA1	1.53109	Up
ENPEP	1.52881	Up
TMEM31	1.5251	Up
RNF208	1.52133	Up
ELOVL2	1.50846	Up

## Sheet: High risk
Gene	baseMean	log2FoldChange	lfcSE	stat	pvalue	padj
CYP11B1	145.4	3.32606	1.36016	2.44535	0.0144711	0.0498209
PINCR	2.73586	1.52154	0.622164	2.44557	0.0144624	0.0497963
TRAV20	2.91548	1.61495	0.659995	2.44692	0.0144084	0.0496853
AP000532.2	1.4493	3.168	1.29421	2.44783	0.0143718	0.0496162
KRTAP5-6	1.3748	1.55475	0.635143	2.44787	0.0143705	0.0496161
IGHD3-9	1.03119	2.68481	1.09663	2.44822	0.0143563	0.049576
SNRPGP3	1.17374	1.64545	0.672054	2.44839	0.0143497	0.049562
ANKRD20A10P	0.953048	2.57602	1.05156	2.44973	0.0142964	0.0494535
C11orf53	1.2992	2.37649	0.96945	2.45138	0.014231	0.0492936
AC021236.1	1.68984	1.56497	0.638296	2.4518	0.0142143	0.0492534
RPL17P35	2.03586	1.75253	0.714605	2.45244	0.014189	0.0491834
NDUFAF4P2	1.45051	1.82373	0.743456	2.45304	0.0141655	0.04912
AL050350.1	1.23859	1.51029	0.61542	2.45408	0.0141244	0.0490211
CXADRP1	2.02421	3.04234	1.23872	2.45603	0.0140483	0.0488052
AC010145.1	3.2975	4.20571	1.71179	2.45691	0.0140136	0.0487155
MYOC	5.7676	1.55311	0.631593	2.45903	0.0139312	0.0484866
EEF1A1P27	0.952849	2.0645	0.83957	2.459	0.0139324	0.0484866
AL161630.1	25.4063	1.74657	0.710177	2.45935	0.013919	0.0484563
AC119150.1	0.9803	2.4378	0.990483	2.46122	0.0138464	0.0482558
BSX	10.2731	1.59898	0.64926	2.46277	0.0137868	0.0480874
RPS16P9	1.22114	1.9425	0.788513	2.46349	0.013759	0.0480181
AC066580.1	2.3316	1.5663	0.635538	2.46453	0.0137193	0.0479169
LINC02092	1.34142	1.81261	0.735453	2.46462	0.013716	0.047911
LINC01448	1.44648	2.55749	1.03702	2.4662	0.0136557	0.0477466
NCMAP	22.5572	1.67416	0.678735	2.46659	0.0136408	0.047699
AC009145.1	1.00308	1.62132	0.657193	2.46704	0.0136235	0.0476513
ABCC6P2	1.36241	1.56027	0.632388	2.46727	0.0136147	0.047638
AC102941.1	3.61004	1.556	0.630599	2.4675	0.0136061	0.0476206
AC103808.6	10.9565	1.9	0.769881	2.46791	0.0135905	0.0475833
BCRP4	1.31846	1.9174	0.776841	2.4682	0.0135795	0.0475492
AP000936.1	1.19917	1.50479	0.609463	2.46905	0.0135473	0.04746
VTI1BP4	1.00955	2.3217	0.939783	2.47047	0.0134937	0.0472959
AC083906.5	1.01691	1.64849	0.666824	2.47215	0.0134304	0.0471426
AC087499.3	1.57721	1.76752	0.714862	2.47253	0.013416	0.0471051
UST-AS2	2.24972	1.94583	0.786711	2.47337	0.0133844	0.0470285
LINC00602	1.22862	2.30976	0.933382	2.47461	0.0133382	0.0469366
AC113608.1	1.92689	3.74096	1.51163	2.47479	0.0133314	0.0469191
NDUFB9P1	1.12039	1.5373	0.621159	2.47489	0.0133277	0.0469188
SMIM33	3.15118	1.66551	0.672763	2.47562	0.0133004	0.046857
ZSWIM5P3	1.00839	2.32132	0.936992	2.47742	0.0132336	0.0466894
MIR5684	1.48011	1.5274	0.61549	2.4816	0.0130796	0.0462141
LINC01991	1.25417	2.63819	1.06203	2.48409	0.0129882	0.0459627
LINC02237	2.10782	2.2798	0.917652	2.48438	0.0129777	0.0459346
GSX2	1.88578	2.40239	0.966738	2.48505	0.0129533	0.0458897
OR8G3P	1.52829	3.24832	1.30691	2.48549	0.0129372	0.0458455
ADGRG4	1.79683	1.64172	0.660265	2.48645	0.0129024	0.0457389
RN7SL396P	4.27137	1.65248	0.664489	2.48684	0.0128883	0.0457015
LCT-AS1	9.56645	1.90721	0.766838	2.48711	0.0128786	0.0456799
RPL29P7	1.17981	1.8909	0.75985	2.48852	0.0128276	0.0455281
TRBV6-2	8.1337	1.51864	0.610012	2.48952	0.0127914	0.0454574
AC009299.1	1.84052	2.32439	0.933738	2.48934	0.0127981	0.0454574
FXYD6P2	1.19918	1.78956	0.718803	2.48964	0.0127871	0.0454473
AP005264.1	1.09492	2.05123	0.823653	2.4904	0.0127599	0.0453629
AC023310.2	1.1676	1.67174	0.671257	2.49046	0.0127579	0.04536
AC025125.1	19.5871	1.73132	0.694612	2.4925	0.0126848	0.0451626
RNA5SP443	0.790492	2.06279	0.826905	2.49459	0.0126104	0.0449623
TAF11L14	1.23728	2.1565	0.863537	2.49728	0.0125149	0.0447146
LHX8	7.85095	3.31809	1.32863	2.49737	0.0125118	0.044712
DMBX1	3.04929	1.56343	0.625343	2.50012	0.0124153	0.044441
MTND4P4	7.88061	2.15544	0.861672	2.50146	0.0123681	0.0442928
AC069404.1	2.64301	1.90845	0.762222	2.5038	0.0122868	0.0440752
C1orf158	1.0931	2.10948	0.842411	2.50409	0.0122766	0.0440509
DSCR4	1.4236	3.1495	1.25711	2.50536	0.0122328	0.0439222
NUS1P3	1.00817	2.00697	0.800921	2.50583	0.0122166	0.0438826
CASC20	2.67606	2.49601	0.995955	2.50614	0.0122056	0.0438533
AC010636.1	2.6372	1.91852	0.765011	2.50783	0.0121474	0.0436889
OR8A1	1.77265	3.16143	1.2605	2.50808	0.012139	0.0436628
H1-6	1.16271	1.92532	0.76701	2.51016	0.0120675	0.0434585
AL022314.1	0.887312	2.17975	0.86789	2.51155	0.0120201	0.0433402
AC093326.1	7.71258	1.7148	0.682589	2.51219	0.0119983	0.04329
AC119424.1	1.89698	1.74023	0.692366	2.51346	0.0119553	0.0431713
LINC02800	0.882602	2.31632	0.921458	2.51375	0.0119455	0.0431483
LINC01342	1.36574	1.88847	0.751203	2.51393	0.0119394	0.0431381
AC012354.8	6.46592	1.67248	0.665117	2.51456	0.011918	0.043079
LINC01874	1.31748	2.21898	0.881618	2.51694	0.0118379	0.0428433
FOXB1	0.984381	1.79968	0.714512	2.51875	0.0117771	0.0426794
TRBJ1-1	1.78934	1.74345	0.692165	2.51884	0.0117742	0.0426732
AC009518.1	0.997142	2.29984	0.913047	2.51886	0.0117734	0.0426732
LINC00328-2P	1.68601	3.08962	1.22655	2.51895	0.0117704	0.0426712
AL159987.2	2.83487	4.14604	1.64473	2.5208	0.0117088	0.0424999
AC116666.1	31.7372	1.98845	0.788718	2.52112	0.0116983	0.0424742
AC079768.1	1.04968	1.59639	0.632848	2.52255	0.0116507	0.0423329
AP000926.1	1.63267	1.89438	0.750334	2.52472	0.011579	0.0421239
AC007277.1	1.6708	1.74056	0.689279	2.52519	0.0115636	0.0420839
PABPC1L2B	59.5826	1.53544	0.608008	2.52535	0.0115582	0.0420759
LINC00354	2.67919	2.45038	0.970135	2.52581	0.0115432	0.042038
HTR3C2P	1.14883	1.74161	0.689235	2.52687	0.0115084	0.0419444
SOX1	6.04387	2.25678	0.89241	2.52886	0.0114433	0.0417761
AC016687.2	3.20966	2.68747	1.06236	2.52972	0.0114153	0.0416864
LINC00879	2.06545	3.36607	1.33061	2.52972	0.0114155	0.0416864
NBPF22P	0.627153	2.1927	0.866643	2.53011	0.0114027	0.0416593
LINC00052	11.8529	1.76772	0.698423	2.53101	0.0113734	0.0415849
AC087428.1	2.01848	1.66022	0.655849	2.53141	0.0113606	0.041553
AL355053.1	1.10431	2.77135	1.09458	2.53189	0.011345	0.0415076
HMX2	32.5655	2.47678	0.978124	2.53218	0.0113357	0.0414892
ADAMTS19	32.3805	2.22061	0.876724	2.53285	0.0113141	0.041418
AC083982.1	1.9988	1.94208	0.766715	2.53298	0.0113096	0.0414134
AC018445.6	1.77844	1.65607	0.653781	2.53306	0.0113072	0.0414126
PPP1R2P10	1.68642	3.50414	1.38332	2.53313	0.0113049	0.041408
AL450352.1	1.1612	2.39869	0.945714	2.53637	0.0112007	0.0411019
YWHAQP8	1.51019	1.83516	0.723242	2.53741	0.0111677	0.0410107
AC079316.2	1.35362	1.92499	0.758474	2.53798	0.0111494	0.0409591
DAW1	4.77157	1.50901	0.594531	2.53815	0.0111439	0.0409506
MIR202HG	6.48856	2.02636	0.798092	2.539	0.0111169	0.0408758
CXADRP3	1.14562	2.34476	0.923445	2.53914	0.0111124	0.0408692
AC020658.2	1.45326	1.57245	0.618898	2.54072	0.0110625	0.040745
VDAC1P13	1.38742	2.27568	0.895658	2.5408	0.0110601	0.0407434
IGKV2OR22-4	1.12037	2.02551	0.796828	2.54196	0.0110232	0.0406429
TRBV20OR9-2	3.72616	1.51707	0.596499	2.54329	0.0109813	0.0405425
SCYGR10	1.50768	1.74647	0.685871	2.54635	0.0108856	0.04028
AC011416.2	1.18076	1.57169	0.617072	2.54701	0.0108649	0.0402244
IGHV3-32	1.68714	2.18726	0.858093	2.54897	0.010804	0.0400258
CLDN19	17.1932	1.51216	0.593021	2.54993	0.0107744	0.0399352
AC078899.4	2.58949	1.89059	0.74141	2.54999	0.0107727	0.0399326
SAP18P2	1.20336	1.68484	0.660404	2.55123	0.0107344	0.0398329
ATP10B	41.5636	1.60791	0.630194	2.55146	0.0107273	0.0398181
AC093524.1	1.13209	1.87705	0.735589	2.55176	0.0107181	0.0397952
AC073225.1	2.17251	1.99858	0.783052	2.5523	0.0107014	0.0397563
AP000619.1	1.45407	2.52786	0.988493	2.55729	0.0105493	0.0393275
ADCYAP1	2950.81	1.68985	0.660786	2.55734	0.0105476	0.0393252
AC021151.1	1.11641	1.67377	0.65346	2.5614	0.0104251	0.0389625
AC005906.1	1.38845	1.82233	0.711399	2.56161	0.0104188	0.0389465
OR51B4	1.48267	2.24328	0.875569	2.56208	0.0104047	0.0389089
EPPIN	1.62606	2.2385	0.873352	2.56311	0.0103738	0.0388236
NAP1L4P2	1.8638	1.76244	0.68738	2.56399	0.0103476	0.0387516
OTUD6A	2.37249	2.96305	1.1555	2.5643	0.0103383	0.0387208
CCDC39-AS1	1.26044	1.80597	0.704202	2.56456	0.0103308	0.0386963
LINC01623	7.90138	1.59691	0.622154	2.56675	0.0102657	0.0385425
AC032019.1	1.65891	1.86705	0.727355	2.5669	0.0102613	0.0385295
LINC01707	1.52568	2.11867	0.825251	2.5673	0.0102494	0.038493
AC021594.2	1.29056	2.18401	0.850651	2.56746	0.0102447	0.0384823
SAMD12-AS1	1.45468	2.02534	0.788696	2.56797	0.0102297	0.0384371
AL445665.1	1.14208	2.3101	0.899334	2.56868	0.0102086	0.038369
AL008636.1	1.43458	2.52118	0.980497	2.57133	0.010131	0.0381219
AL357558.2	1.02942	2.05267	0.798097	2.57195	0.0101127	0.038071
FOXQ1	4.37395	2.15581	0.838003	2.57256	0.010095	0.0380263
OR1E2	1.00619	2.3377	0.908433	2.57333	0.0100725	0.0379537
RPL38P3	1.11685	1.67889	0.652311	2.57376	0.01006	0.0379103
AC104852.1	1.23251	1.92125	0.746023	2.57533	0.0100145	0.0377759
TEX101	2.36498	1.86703	0.723927	2.57903	0.00990786	0.0374908
AC124798.3	2.65264	1.50842	0.584689	2.57986	0.00988392	0.0374223
AC010745.3	2.09784	3.87094	1.49984	2.5809	0.00985444	0.0373437
AC064862.4	3.52405	2.38343	0.923213	2.58167	0.00983241	0.0372968
RPS27P15	1.00849	1.85491	0.717721	2.58445	0.00975357	0.0370898
MYH8	3.01887	2.2375	0.865182	2.58616	0.00970505	0.0369555
AL359976.1	1.09016	1.74386	0.674227	2.58646	0.00969678	0.0369349
AC024563.2	3.18635	1.61958	0.625854	2.5878	0.00965916	0.0368316
RN7SL745P	1.0746	1.66099	0.641588	2.58887	0.00962905	0.0367459
LINC00466	8.55943	2.04168	0.78838	2.58972	0.00960538	0.0366664
AL512358.2	3.18172	2.68986	1.03861	2.58987	0.0096013	0.0366581
AC020907.1	4.58191	2.29571	0.886376	2.58999	0.00959783	0.0366558
KRT18P58	1.09377	2.46605	0.951675	2.59128	0.00956206	0.0365517
LINC02257	1.22163	2.08375	0.804115	2.59135	0.00955998	0.0365474
OR52B2	0.918952	2.21807	0.854938	2.59443	0.00947488	0.0363012
MTHFD2P1	2.13744	2.00745	0.773097	2.59663	0.00941425	0.0361012
FRG2B	2.99325	2.02194	0.778426	2.59747	0.0093912	0.0360327
TMEM271	283.958	2.02678	0.780277	2.59752	0.00939006	0.0360327
AC090044.1	25.3894	1.50804	0.580498	2.59784	0.00938116	0.036009
RBM46	8.11922	2.44115	0.939522	2.59829	0.00936893	0.0359883
IGHD2-2	0.93444	2.253	0.866576	2.59989	0.00932546	0.0358882
AL359736.1	1.69956	1.9599	0.753636	2.60059	0.00930639	0.0358444
ARPC1BP1	0.758279	2.43554	0.936392	2.60099	0.00929559	0.0358207
AC128687.3	1.71192	1.63602	0.628985	2.60104	0.00929406	0.0358184
AC007991.4	2.19207	1.83314	0.70476	2.60109	0.00929288	0.035818
AC091691.3	2.21265	1.74675	0.671522	2.60118	0.0092903	0.0358147
LINC02223	13.5316	1.62894	0.624874	2.60682	0.0091387	0.0353149
AC097522.1	1.26877	2.05478	0.788041	2.60745	0.00912202	0.0352769
AC106037.1	1.7952	1.53189	0.587229	2.60868	0.00908929	0.035191
LHX1-DT	3.72755	1.75083	0.671148	2.60872	0.00908821	0.0351903
ACTG1P18	13.5653	1.58406	0.606678	2.61105	0.0090266	0.0350151
LINC01596	1.74687	2.01067	0.769466	2.61308	0.00897312	0.034877
OR52V1P	1.48368	1.93046	0.738072	2.61554	0.00890874	0.0346905
AL442644.2	1.95358	3.59188	1.37301	2.61607	0.00889496	0.0346508
AL137786.2	1.21795	2.11447	0.808179	2.61634	0.00888769	0.0346365
FIGLA	1.6862	2.39134	0.913712	2.61717	0.00886615	0.0345735
GNGT1	131.518	1.54757	0.590851	2.61922	0.0088132	0.0343986
LINC01299	1.39005	1.5369	0.586695	2.61959	0.00880353	0.0343849
UGT1A8	1.16489	2.7188	1.03644	2.6232	0.00871078	0.0340952
RXFP1	76.6662	1.50087	0.572124	2.62334	0.00870733	0.0340913
GJB6	5.48108	1.68148	0.640196	2.62651	0.0086266	0.0338481
LINC01727	1.36498	1.97849	0.753145	2.62697	0.00861493	0.0338196
RNU6-879P	1.21352	1.92862	0.734074	2.62728	0.00860703	0.0337989
NACAP2	1.27058	1.66872	0.635126	2.62738	0.00860443	0.0337921
KLK10	4.43835	1.58014	0.60138	2.62752	0.00860103	0.0337822
AC011095.1	2.61856	2.62872	1.00025	2.62807	0.008587	0.0337374
FOSB	26180.6	1.65814	0.630784	2.62869	0.00857149	0.0336936
MNX1-AS2	2.67122	1.73146	0.658285	2.63025	0.00853209	0.0335695
AC099335.1	3.45048	1.59121	0.604879	2.63063	0.00852268	0.0335496
LINC01956	2.40459	2.1332	0.810903	2.63065	0.00852211	0.0335496
GDNF	64.8758	1.64598	0.625232	2.63258	0.00847382	0.0334016
LINC02324	1.4214	1.87255	0.710917	2.63399	0.00843878	0.0332907
AC104581.3	1.20322	1.95132	0.74031	2.63582	0.00839354	0.0331455
AL732366.1	3.34057	1.70433	0.646396	2.63667	0.00837244	0.0330831
LAPTM4BP1	1.38194	1.64247	0.62279	2.63727	0.00835765	0.0330382
AC136944.3	0.728274	2.32304	0.880768	2.63752	0.00835154	0.0330194
AP001189.5	1.11979	1.67106	0.63347	2.63794	0.0083411	0.0329897
H3Y1	5.47376	1.66979	0.632793	2.63876	0.0083211	0.0329241
AC096631.2	1.26108	1.78344	0.675862	2.63877	0.00832077	0.0329241
AC026904.1	1.3207	1.93817	0.734011	2.64052	0.00827797	0.0328006
SLC25A24P2	1.43298	3.32448	1.25895	2.64068	0.00827387	0.0327911
AF111167.1	2.56903	1.84827	0.699733	2.64139	0.00825667	0.0327364
FP236383.3	1.83436	2.37813	0.90032	2.64142	0.00825586	0.0327364
AC008568.2	2.22624	3.78631	1.43286	2.64248	0.00823023	0.0326584
UGT1A1	1.36135	3.26036	1.23329	2.64363	0.00820217	0.0325851
OR8G1	1.78681	3.63433	1.3744	2.6443	0.00818607	0.0325334
CHCHD2P8	1.37852	1.51785	0.573981	2.64443	0.00818296	0.0325244
THOC3-AS1	1.21261	2.94708	1.11421	2.645	0.00816921	0.0324932
VTA1P1	2.60073	1.95275	0.737988	2.64604	0.00814392	0.0324126
AC105036.2	1.27073	1.84914	0.698756	2.64633	0.00813715	0.0323924
RN7SL756P	1.79692	2.37834	0.898721	2.64636	0.00813627	0.0323924
AL049870.1	1.77837	1.6032	0.604948	2.65014	0.00804578	0.0321348
AC131180.1	1.70766	3.57382	1.34711	2.65296	0.00797882	0.0319667
AC005551.1	3.14537	1.75861	0.662653	2.6539	0.00795681	0.031905
AC133548.2	53.5796	2.0378	0.767806	2.65406	0.00795302	0.0318931
AC046158.1	1.84172	1.61429	0.608184	2.65428	0.00794771	0.0318752
OR56A5	3.48657	2.25095	0.847931	2.65464	0.00793926	0.0318479
Z98259.2	8.07183	1.63749	0.616525	2.65599	0.00790753	0.0317437
OR2H5P	1.75885	1.60533	0.603902	2.65827	0.00785436	0.0315598
AC006548.3	1.40435	2.48957	0.936401	2.65866	0.00784523	0.0315363
FP325330.3	3.2431	2.88501	1.08508	2.65879	0.00784223	0.0315275
AC104051.2	2.80718	2.14899	0.807905	2.65996	0.00781504	0.0314411
HTR2C	149.481	1.86484	0.700911	2.66059	0.00780046	0.0314022
AC004805.3	2.01926	1.82152	0.684464	2.66123	0.00778546	0.0313553
SIX6	75.5243	2.52359	0.947952	2.66215	0.00776437	0.0313044
CABP2	17.1125	2.31134	0.86818	2.66229	0.00776119	0.0312963
LINC01192	1.47581	2.85768	1.07333	2.66245	0.00775739	0.0312875
AC093642.1	2.22545	2.00133	0.751662	2.66255	0.0077552	0.031282
MARCO	186.003	1.6221	0.609146	2.66291	0.00774681	0.0312547
LHX5	1.32503	1.81622	0.682035	2.66294	0.00774623	0.0312547
RPS20P5	1.8429	2.06994	0.777161	2.66346	0.00773412	0.0312231
CTAG1B	2.45925	3.16026	1.18635	2.66385	0.00772529	0.0312005
IGLC5	1.88583	3.09336	1.16075	2.66497	0.00769949	0.0311387
LINC00112	1.23803	2.93338	1.10062	2.6652	0.00769424	0.031124
LINC02725	1.75635	1.72133	0.645298	2.66749	0.00764194	0.0309612
AFP	1.40261	2.46785	0.925056	2.66778	0.00763538	0.0309378
MROH9	1.82356	1.60724	0.602356	2.66825	0.00762476	0.0309045
Z82202.2	2.78679	2.00178	0.750018	2.66898	0.00760818	0.03086
WFDC8	1.03658	2.39267	0.896372	2.66929	0.00760123	0.0308448
AC006946.3	33.9469	1.86135	0.697191	2.66979	0.00758983	0.0308148
MIR5195	3.00249	2.87093	1.07517	2.67021	0.00758041	0.0307895
MTCYBP5	1.16332	2.703	1.0122	2.67041	0.00757583	0.0307741
AC016027.3	2.49308	1.62468	0.60821	2.67124	0.00755712	0.0307177
AC008892.1	1.99925	1.73458	0.649353	2.67124	0.00755716	0.0307177
AL121750.1	4.13189	1.74396	0.652776	2.6716	0.00754897	0.0306941
AC024563.1	7.91626	1.63119	0.610554	2.67165	0.00754789	0.0306929
RNU5B-1	4.33518	1.64834	0.616928	2.67186	0.00754326	0.0306806
NEFMP1	1.15633	1.92092	0.718804	2.67239	0.00753129	0.0306519
DUX4L34	1.5782	1.60026	0.59868	2.67298	0.00751802	0.0306134
LINC02136	1.75623	3.11884	1.16659	2.67347	0.00750717	0.0305866
MYO3A	39.7513	1.51579	0.566779	2.6744	0.00748637	0.0305289
AL139280.3	1.37335	1.95338	0.730311	2.67472	0.00747918	0.0305068
MTCO1P10	1.1936	3.05627	1.14245	2.6752	0.00746858	0.0304797
ISL2	4.17904	1.72113	0.643178	2.67597	0.0074513	0.030427
HMGB1P11	1.00292	1.78897	0.668247	2.67711	0.00742596	0.0303443
LINC01697	10.6357	1.61165	0.601953	2.67737	0.00742036	0.0303311
AL627316.1	1.21897	3.0814	1.15082	2.67757	0.00741573	0.0303277
AL451065.1	1.07657	1.76336	0.658508	2.67781	0.00741062	0.0303137
ZNF729	18.4823	1.94146	0.723525	2.68333	0.00728925	0.0299188
LINC00601	1.80455	1.92435	0.716837	2.6845	0.00726378	0.029841
PATE1	2.16372	1.68612	0.628052	2.68469	0.00725974	0.0298295
AL049629.2	1.98769	1.69615	0.631757	2.68481	0.00725702	0.0298246
AC100802.1	1.75792	2.32812	0.866716	2.68614	0.0072282	0.0297284
LINC02046	3.08098	3.47732	1.29444	2.68636	0.00722359	0.0297189
PAGE1	7.87322	2.57602	0.958902	2.68643	0.00722194	0.0297153
AL512624.1	1.42634	3.1467	1.17131	2.68649	0.00722066	0.0297132
LINC02620	1.60505	2.52947	0.941482	2.68669	0.00721635	0.0297013
CNBD1	1.38392	2.64301	0.982256	2.69075	0.00712906	0.0294305
AL442663.2	2.63959	1.52686	0.567429	2.69084	0.00712729	0.0294263
AC120036.2	1.09997	1.92548	0.715436	2.69133	0.00711671	0.0293921
SUPT4H1P2	1.2332	1.65524	0.614838	2.69216	0.00709903	0.0293316
LINC00456	3.14594	1.97863	0.734749	2.69293	0.00708271	0.0292799
TRBV4-2	11.7193	1.62687	0.603883	2.69402	0.00705962	0.0292095
IGHV1OR15-2	1.00034	2.73835	1.01631	2.69442	0.00705114	0.0291895
AF131216.5	1.00492	2.63036	0.975983	2.69508	0.00703708	0.0291412
MIR548XHG	0.985634	2.42229	0.898282	2.69658	0.00700549	0.0290416
LINC00842	3.6769	1.74793	0.648129	2.69688	0.00699916	0.0290298
AL359894.1	82.0644	2.16589	0.80283	2.69782	0.00697953	0.0289588
AP000533.1	1.26719	2.82692	1.04779	2.69797	0.00697634	0.0289487
AC135782.1	6.07782	2.08949	0.774072	2.69935	0.00694758	0.0288573
PAEP	4.78291	1.93781	0.717799	2.69966	0.00694111	0.0288342
PRB2	1.90272	1.68567	0.624297	2.70011	0.00693168	0.0288088
AL162724.1	1.90453	1.71258	0.634144	2.70061	0.00692119	0.0287787
CICP23	2.10771	1.62968	0.603302	2.70126	0.00690772	0.0287365
RNA5SP370	1.63894	1.7187	0.636005	2.70234	0.00688527	0.0286773
MAGEB16	1.78137	3.1754	1.17494	2.7026	0.00687988	0.0286606
CPB1	34.676	1.83141	0.677573	2.7029	0.00687382	0.0286418
MED15P8	2.65784	3.74656	1.38561	2.70391	0.00685286	0.028584
AC109635.5	2.04619	3.67215	1.3574	2.70529	0.00682457	0.0284968
AL591501.1	13.6198	1.98488	0.733448	2.70623	0.00680514	0.0284372
AC008568.1	12.013	3.1761	1.17361	2.70626	0.00680464	0.0284372
NPHS2	0.998405	2.48735	0.918853	2.70701	0.00678916	0.0284007
AC079801.1	2.28724	1.60214	0.59168	2.70778	0.00677346	0.0283417
PABPC1L2A	63.2738	1.6304	0.601884	2.70883	0.00675214	0.0282739
RN7SKP255	2.95584	1.75951	0.649317	2.70979	0.00673262	0.0282106
CCNYL2	530.988	1.68974	0.623407	2.71049	0.00671846	0.0281635
AC005524.1	2.12993	2.9202	1.07726	2.71075	0.00671302	0.0281468
LINC01143	6.17139	2.19829	0.810874	2.71101	0.00670779	0.0281341
AC003044.1	1.27608	2.19772	0.810606	2.71121	0.0067038	0.0281204
NBPF5P	1.34179	3.236	1.1932	2.71203	0.00668732	0.0280665
RASSF6	11.5031	1.57971	0.582235	2.71319	0.00666392	0.0279975
SP5	7.23663	1.94502	0.71683	2.71336	0.00666038	0.02799
C16orf82	16.3987	1.67302	0.616487	2.7138	0.00665159	0.0279591
AC092756.1	2.72869	2.07111	0.762839	2.71501	0.00662747	0.0278821
AC021683.4	3.25695	1.74097	0.641144	2.71541	0.00661931	0.0278599
TRBJ2-4	1.49161	2.02592	0.74597	2.71582	0.00661124	0.0278351
LINC01736	2.72821	2.6476	0.974057	2.71811	0.00656555	0.027685
AC092119.1	1.59037	1.61658	0.594106	2.72103	0.00650788	0.027505
AC012123.2	5.73046	2.44437	0.898195	2.72142	0.00650019	0.0274785
RN7SL587P	1.81744	1.6088	0.591095	2.72174	0.00649395	0.0274595
AC134980.1	1.14763	3.00877	1.10496	2.72298	0.00646964	0.0273884
MSRB1P1	1.4401	2.3732	0.871427	2.72335	0.00646232	0.0273634
LINC01579	189.811	1.72766	0.634083	2.72466	0.00643679	0.0272948
AC006539.1	2.01963	1.52806	0.560708	2.72524	0.00642542	0.027258
AC244034.3	1.6877	1.53897	0.564674	2.72542	0.00642204	0.0272467
AL121950.1	1.76428	1.62294	0.595455	2.72555	0.00641942	0.0272445
LINC02750	6.19664	2.99941	1.10046	2.72559	0.00641861	0.0272445
AC104078.1	1.70467	1.82621	0.669824	2.7264	0.00640299	0.0271928
H3P21	3.42686	2.01785	0.739851	2.72737	0.00638417	0.027128
ARHGEF26-AS1	40.9984	1.75743	0.644322	2.72757	0.00638023	0.0271204
UBE2CP3	1.40348	1.69695	0.621986	2.72828	0.00636656	0.0270798
MLXIPL	153.501	1.58601	0.581246	2.72864	0.00635956	0.027056
AC114730.1	1.4716	1.77172	0.649242	2.72891	0.00635435	0.0270398
AC069549.2	2.52649	1.95795	0.71737	2.72935	0.00634593	0.0270159
RNU2-63P	2.34711	1.81206	0.663635	2.73051	0.00632364	0.0269413
AL023973.1	1.21316	1.75411	0.642164	2.73156	0.00630345	0.0268677
AC099654.4	2.62055	2.7732	1.01499	2.73224	0.00629053	0.0268304
AC139493.1	0.942877	1.8055	0.660608	2.73308	0.00627447	0.0267767
LINC00440	8.00284	1.55237	0.567853	2.73376	0.00626164	0.0267427
AC024028.1	3.22209	2.57729	0.942755	2.73379	0.00626103	0.0267427
BX088651.2	1.45881	2.72944	0.998328	2.73401	0.00625686	0.0267312
AL353604.1	2.66337	2.00359	0.732826	2.73406	0.00625588	0.0267299
GJA3	5.12276	1.51233	0.553138	2.7341	0.00625514	0.0267297
MIR7974	1.13347	1.80969	0.661608	2.73529	0.00623244	0.0266504
LINC01992	1.72497	2.16526	0.791454	2.7358	0.00622291	0.0266185
GAPDHP23	3.05749	1.76754	0.645912	2.73651	0.00620947	0.0265794
AC027613.1	2.90324	3.71484	1.3573	2.73694	0.00620142	0.026559
MTND2P6	1.04713	2.69569	0.984777	2.73737	0.00619333	0.0265362
AL161729.3	2.53645	1.72107	0.6287	2.7375	0.00619077	0.0265281
BMS1P9	4.73961	2.07626	0.757924	2.7394	0.00615511	0.0264194
AL121821.1	0.943825	2.41469	0.881242	2.7401	0.00614212	0.0263695
VN1R70P	3.75343	1.99419	0.727688	2.74045	0.00613547	0.0263468
AC104417.1	1.46629	1.76516	0.643988	2.74098	0.0061257	0.0263107
AC009974.2	2.77115	1.51321	0.552041	2.74112	0.00612309	0.0263083
AC093702.1	5.06205	1.68338	0.614036	2.7415	0.00611596	0.0262835
TPSD1	30.1466	1.78675	0.651543	2.74234	0.00610035	0.0262252
LINC02492	1.43159	3.16417	1.15355	2.74298	0.00608838	0.0261883
OR7E145P	2.33022	2.48592	0.905749	2.7446	0.00605844	0.0260828
AC069133.1	1.131	2.474	0.900316	2.74792	0.00599745	0.0258896
AL139010.1	1.29005	2.70698	0.985017	2.74816	0.00599307	0.0258736
OR8G5	1.72279	3.57948	1.30239	2.7484	0.00598863	0.0258573
CR589904.2	14.7081	1.60471	0.583594	2.7497	0.00596491	0.0257867
AC107067.2	2.1693	1.60183	0.582318	2.75078	0.00594528	0.0257162
AC008395.1	1.30366	2.01924	0.734051	2.75081	0.00594476	0.0257162
AL590814.1	2.47089	2.10596	0.765392	2.75148	0.00593274	0.0256908
AC079355.2	2.73733	2.20373	0.800786	2.75196	0.00592404	0.025656
KLF17	3.12598	2.13872	0.777082	2.75225	0.00591873	0.0256474
OR11K1P	1.78387	3.62714	1.31785	2.75232	0.00591752	0.025645
FEM1AP4	1.93435	2.00163	0.727203	2.75251	0.00591403	0.0256366
HPAT5	3.01813	2.83295	1.0289	2.75339	0.00589823	0.0255815
BX842568.1	1.40894	2.98956	1.08567	2.75366	0.00589333	0.025566
LINC02224	2.71138	1.55385	0.564176	2.7542	0.00588359	0.0255353
KRT3	0.940125	2.57374	0.934302	2.75472	0.00587418	0.0255088
AC093894.2	2.0785	2.09072	0.758731	2.75554	0.00585949	0.0254651
LINC01655	1.05784	2.38379	0.864582	2.75715	0.00583068	0.0253656
AC128709.3	1.43853	1.76286	0.639278	2.75758	0.00582311	0.0253391
LINC01824	1.3034	1.9138	0.693919	2.75797	0.00581621	0.025314
LINC02692	1.15739	2.06337	0.747985	2.75857	0.00580543	0.0252757
MIR6776	1.6809	1.74073	0.630843	2.75937	0.00579122	0.0252247
RPS16P2	2.93206	1.85987	0.673852	2.76006	0.00577904	0.0251807
MFFP1	2.36842	1.87771	0.680077	2.76103	0.00576198	0.0251325
BX546450.1	1.24892	2.326	0.842411	2.76112	0.00576032	0.0251304
SLC35F3-AS1	1.23857	2.32109	0.839317	2.76545	0.00568442	0.0248414
PRKACG	1.24005	1.62086	0.585974	2.7661	0.00567309	0.024806
AC037471.2	2.01554	3.65916	1.32274	2.76636	0.00566865	0.0247965
AL109659.1	1.91019	2.28706	0.826522	2.76709	0.00565595	0.0247506
LINC02397	23.1924	1.69794	0.613521	2.76753	0.00564824	0.0247197
TMEM215	17.4893	1.66747	0.602393	2.76808	0.00563869	0.0246891
LINC00502	2.31006	2.11478	0.763863	2.76854	0.00563083	0.0246603
CFAP61-AS1	24.1981	1.5665	0.56572	2.76904	0.00562211	0.0246333
AP002748.2	2.77888	1.53737	0.555167	2.7692	0.00561933	0.0246239
VTRNA1-1	2.11664	1.52215	0.549606	2.76954	0.00561362	0.0246017
AC084368.1	1.79205	1.76753	0.638098	2.77	0.00560559	0.0245777
SLC6A19	30.4713	2.40301	0.867328	2.77058	0.00559558	0.0245422
RPL22P13	1.84925	1.66753	0.601856	2.77065	0.00559453	0.0245403
AC011497.2	1.52387	1.59587	0.575832	2.77141	0.00558136	0.0244972
RN7SKP9	1.81957	1.8413	0.664171	2.77233	0.00556557	0.0244495
PABPN1L	3.40397	1.69799	0.611908	2.77491	0.00552169	0.0243149
KIR2DL1	2.23138	1.83132	0.659632	2.77627	0.00549867	0.0242264
LINC01096	2.07826	1.82918	0.658688	2.777	0.00548626	0.0241892
TUBBP8	1.67201	2.43133	0.875345	2.77757	0.00547678	0.024153
AC020550.2	8.35767	1.74107	0.626675	2.77827	0.00546492	0.0241144
AL359237.1	1.13047	2.13725	0.76888	2.77969	0.00544116	0.0240233
SSTR4	8.50998	2.02196	0.726487	2.78319	0.00538266	0.023836
HOXB1	1.19989	2.10186	0.754702	2.78502	0.00535244	0.0237322
NDUFS5P3	1.29372	1.58581	0.569294	2.78557	0.00534341	0.0237003
AC074276.1	1.58767	1.50062	0.538488	2.78673	0.00532432	0.0236346
AC084018.3	2.28161	1.64846	0.591093	2.78883	0.00528982	0.0235112
GUSBP12	7.68777	2.1135	0.757827	2.7889	0.00528874	0.0235112
KHDRBS2	62.2317	1.71835	0.616071	2.78921	0.00528367	0.0235002
MED15P1	1.18096	3.0542	1.09455	2.79037	0.00526478	0.0234525
AC087273.2	13.49	1.63305	0.585148	2.79084	0.00525718	0.0234364
IGHV3-37	1.21404	1.9541	0.699821	2.79229	0.00523369	0.0233614
CCL11	97.3494	1.6695	0.597837	2.79256	0.00522927	0.0233498
AC007649.1	1.67861	3.06539	1.09761	2.79278	0.00522569	0.0233419
MIR1-1HG-AS1	28.819	1.53864	0.550782	2.79356	0.00521317	0.0232914
IGKV2-26	1.17375	2.69146	0.963241	2.79417	0.00520327	0.0232498
TRIML2	2.05143	2.31495	0.828135	2.79538	0.0051839	0.0231875
RNU1-108P	1.26076	2.30038	0.822323	2.79742	0.00515123	0.0230681
AC015522.1	1.7064	2.1401	0.764863	2.79802	0.00514166	0.0230439
RPSAP21	1.18702	1.70126	0.607981	2.79822	0.00513854	0.0230327
AC034238.1	3.48384	1.86529	0.66647	2.79876	0.00512991	0.0229993
AL353718.1	1.96098	2.22694	0.795399	2.79978	0.00511372	0.0229417
AC122713.1	0.952972	1.92698	0.688138	2.80028	0.00510584	0.0229154
SATB2-AS1	14.1789	1.7473	0.623321	2.80322	0.00505958	0.0227634
AC009731.1	1.58496	1.75005	0.623667	2.80607	0.00501505	0.0225973
OR11M1P	2.35923	1.72242	0.613735	2.80646	0.00500891	0.0225776
AC011498.4	2.93039	1.74575	0.621932	2.80698	0.00500077	0.0225435
AL078595.1	2.90756	1.63568	0.582573	2.80768	0.00498991	0.0224998
ZPBP2	0.947781	2.25666	0.803529	2.80843	0.00497832	0.0224607
CDH15	163.611	1.7159	0.610655	2.80993	0.00495516	0.0223887
AL139351.3	49.4509	1.56581	0.55704	2.81094	0.00493963	0.022346
TUBBP9	1.46507	1.9226	0.683526	2.81277	0.00491169	0.0222407
VN1R28P	4.22701	3.084	1.09608	2.81366	0.0048981	0.0221939
CYP4F27P	1.82576	3.20611	1.13918	2.81441	0.00488664	0.0221533
AC018467.1	2.9858	1.54358	0.548432	2.81454	0.00488471	0.0221472
AL355103.1	1.0772	2.26237	0.803554	2.81545	0.00487085	0.0221051
SNX18P23	1.3657	2.63492	0.935715	2.81595	0.00486339	0.0220791
AC009142.1	5.59732	1.80284	0.639887	2.81743	0.00484094	0.0219911
AL133457.1	2.29551	3.52477	1.25043	2.81884	0.00481978	0.0219172
THUMPD3P1	1.50456	2.5948	0.919847	2.8209	0.00478886	0.02181
S100A5	4.5112	1.69742	0.601646	2.8213	0.00478301	0.0217885
RPS4XP20	1.71225	1.5987	0.566431	2.82241	0.0047664	0.0217257
IGLL4P	1.81228	2.29512	0.812378	2.82518	0.00472534	0.0215793
AC093772.1	1.10091	2.24829	0.795276	2.82706	0.00469778	0.0214771
FLJ16779	101.043	1.61518	0.570986	2.82875	0.004673	0.0213833
STMN1P2	1.04976	2.38415	0.842849	2.82868	0.00467411	0.0213833
HLA-DRB9	1.79727	2.12835	0.751999	2.83026	0.00465106	0.0213082
AC113167.1	6.43541	1.64108	0.579529	2.83174	0.0046295	0.0212322
AC016831.4	3.24472	1.71195	0.604208	2.83338	0.00460588	0.0211717
AC004830.2	6.80977	1.58557	0.559535	2.83373	0.00460084	0.021151
IL6-AS1	3.25907	1.59779	0.563531	2.83531	0.00457805	0.0210689
AC116353.1	1.38378	2.49661	0.880382	2.83583	0.00457066	0.0210481
AC011029.1	1.49457	3.21662	1.13428	2.83582	0.0045708	0.0210481
OSTCP6	1.14414	1.54157	0.543436	2.83671	0.00455815	0.0209998
LMAN1L	2.00144	1.64331	0.57893	2.83853	0.00453223	0.0209104
EBLN1	2.24462	1.72799	0.608683	2.83891	0.00452682	0.020889
PAX2	4.40573	1.74898	0.616078	2.83889	0.00452704	0.020889
LINC00992	28.2066	1.79602	0.632326	2.84034	0.00450654	0.0208118
AC099654.5	109.632	1.92394	0.677284	2.84066	0.00450199	0.0207958
WWTR1-IT1	6.27378	1.66664	0.586702	2.8407	0.00450144	0.0207957
CYP24A1	6.96137	2.107	0.741696	2.84079	0.00450019	0.0207924
AC025884.1	22.6084	2.07104	0.728801	2.84171	0.00448722	0.0207524
AL357513.1	11.5737	2.43614	0.856614	2.84392	0.00445625	0.0206559
IGLVI-70	2.08075	3.5337	1.24166	2.84595	0.00442785	0.0205434
MIR4432HG	8.33394	1.82857	0.642052	2.848	0.00439948	0.0204312
DIRC1	1.17768	2.39469	0.840838	2.84798	0.00439977	0.0204312
AC023141.4	1.60502	2.53797	0.890936	2.84865	0.00439052	0.0203981
SDAD1-AS1	1.7304	1.72882	0.606775	2.8492	0.00438298	0.0203768
BARHL1	1.92778	2.33771	0.820351	2.84965	0.0043768	0.0203515
AC010745.4	1.35324	2.42826	0.852051	2.8499	0.00437326	0.0203385
METTL15P3	1.51155	2.2701	0.796449	2.85027	0.0043682	0.0203238
NT5CP2	2.33344	1.64727	0.57779	2.85099	0.00435836	0.0202951
AC011509.1	2.85217	1.8308	0.641705	2.85302	0.00433056	0.020195
AL161733.1	1.07803	2.56037	0.896493	2.85599	0.00429034	0.0200604
RNU6-450P	1.30243	1.95027	0.682826	2.85618	0.00428778	0.020053
AC087257.1	1.13362	2.29496	0.803438	2.85643	0.00428436	0.0200401
AL136317.3	4.95634	1.66084	0.581357	2.85684	0.00427881	0.0200238
ZIC3	5.65263	4.03939	1.41349	2.85775	0.0042666	0.019974
AC093663.2	1.54185	2.30708	0.80708	2.85855	0.00425578	0.019933
ECEL1P3	0.928403	2.05707	0.71959	2.85868	0.00425412	0.0199292
AC009570.2	1.38165	2.03865	0.713121	2.85877	0.00425288	0.0199285
NPBWR2	3.89491	1.59635	0.558209	2.85977	0.00423942	0.0198854
AC023762.1	1.45944	3.32906	1.16367	2.86082	0.00422543	0.019839
AC132825.1	1.85554	2.21922	0.775701	2.86092	0.00422417	0.0198355
RAD21L1	3.48474	1.59179	0.556161	2.8621	0.00420841	0.0197832
AL139379.1	1.46767	2.40203	0.839171	2.86239	0.00420463	0.0197679
AL662890.1	3.98502	1.60486	0.560248	2.86456	0.00417589	0.0196615
TWIST1	2426.64	1.50652	0.525636	2.8661	0.00415568	0.0195807
AP001005.2	0.959271	2.74416	0.957054	2.8673	0.00413991	0.0195302
AC138951.2	1.73263	1.88609	0.657556	2.86834	0.00412637	0.0194878
HMGB1P26	1.59149	1.90836	0.665208	2.86882	0.00412009	0.0194701
IFNG-AS1	9.34241	1.54252	0.537365	2.87053	0.00409788	0.0193913
AC093904.3	1.32939	2.09886	0.730908	2.87158	0.00408431	0.019346
FAM30B	2.261	3.66285	1.27547	2.87177	0.00408176	0.0193363
RIPOR3-AS1	1.38886	2.00133	0.696804	2.87216	0.0040768	0.01932
ADAM29	8.57763	1.52559	0.530804	2.8741	0.00405179	0.0192336
ABCA12	459.284	1.84828	0.643055	2.87422	0.00405029	0.0192298
FKBP4P7	1.09209	1.81779	0.632158	2.87552	0.00403359	0.0191623
AL390860.1	1.37592	2.29298	0.797251	2.8761	0.00402616	0.0191388
DDX11L9	1.12775	2.1495	0.747097	2.87713	0.00401309	0.0190931
AC130710.1	4.27196	2.09036	0.726311	2.87805	0.00400139	0.0190492
SCNN1G	3.0035	1.73217	0.601678	2.8789	0.00399068	0.0190099
LINC01239	6.31331	1.5404	0.534584	2.88149	0.00395797	0.0188837
CATIP-AS2	2.27571	1.69014	0.58637	2.88238	0.00394686	0.0188475
MT-TV	1.10874	2.60936	0.904855	2.88373	0.00392995	0.018781
TRBV9	10.8695	1.52394	0.528008	2.8862	0.00389919	0.0186594
AC005921.4	3.34959	1.54769	0.536188	2.88647	0.00389588	0.0186459
GAPDHP49	1.86577	1.65076	0.571858	2.88665	0.00389363	0.0186421
MAGEA10	1143.77	2.25597	0.781176	2.88791	0.00387807	0.0185883
ASB5	3.29297	1.50801	0.522063	2.88856	0.00387008	0.0185592
AL021920.2	4.91142	1.72716	0.597556	2.89037	0.00384788	0.0184804
RN7SL8P	2.21396	3.48423	1.20544	2.89042	0.00384722	0.0184804
LINC00207	2.35481	2.06727	0.715076	2.89097	0.0038405	0.0184564
AC105460.2	2.98544	2.60623	0.901115	2.89222	0.00382526	0.0183923
TRGVA	1.11963	2.05578	0.710692	2.89264	0.00382019	0.0183703
DDX18P6	3.12347	2.14514	0.741481	2.89305	0.00381518	0.0183499
AL513348.1	1.87908	2.9243	1.01069	2.89336	0.00381147	0.0183397
RNVU1-4	9.85918	1.539	0.531583	2.89513	0.00379003	0.0182503
AC007405.3	81.5763	1.59344	0.550386	2.89513	0.00379003	0.0182503
AC006254.3	2.39396	1.64039	0.566476	2.89578	0.00378221	0.0182194
PRR18	57.4269	1.75144	0.604618	2.89678	0.00377019	0.0181683
ATP6V1G1P2	2.60459	1.54001	0.53159	2.897	0.00376754	0.0181578
EPPK1	60.8472	1.50576	0.519744	2.89711	0.0037662	0.0181555
MTCYBP29	4.27796	2.75649	0.951042	2.8984	0.00375077	0.0180974
MC3R	1.58161	3.13801	1.08267	2.8984	0.00375072	0.0180974
CCDC166	2.21871	2.57437	0.888061	2.89886	0.00374518	0.0180841
AL161669.2	0.979588	2.62165	0.903628	2.90125	0.00371673	0.0179624
AC009498.1	11.9724	2.07943	0.716501	2.9022	0.00370556	0.0179286
AC244157.2	1.53946	2.48664	0.856515	2.90321	0.00369362	0.0178798
AC018558.7	27.9003	1.65971	0.571328	2.905	0.00367252	0.0178051
PPIAP9	1.08981	1.84611	0.635496	2.90499	0.00367265	0.0178051
RTP1	30.5387	1.5008	0.516497	2.90573	0.00366398	0.017772
LINC01877	1.85696	1.86889	0.642998	2.90653	0.00365465	0.0177401
TEKT4	2.41119	1.85503	0.638155	2.90687	0.00365062	0.0177272
KIR3DL3	1.12857	2.1881	0.75272	2.90693	0.00364992	0.0177261
AC004923.1	5.60002	1.5296	0.526183	2.90697	0.00364945	0.017726
ANKRD30B	8.47258	1.90311	0.65413	2.90938	0.00362144	0.0176077
AL583844.1	6.79093	1.56753	0.538776	2.90944	0.00362081	0.0176069
AC022440.1	3.25304	1.5233	0.523365	2.91059	0.00360746	0.0175557
LINC01282	2.27464	1.74163	0.59833	2.91082	0.00360487	0.0175506
AC092445.1	1.72727	2.27747	0.782319	2.91118	0.00360069	0.0175356
TREML2	39.9826	1.54015	0.529039	2.91122	0.00360018	0.0175353
RAG2	16.6427	1.79132	0.615221	2.91167	0.00359503	0.0175191
PLCE1-AS2	1.66054	2.68987	0.92351	2.91266	0.00358359	0.0174766
AL157414.4	1.11826	1.99208	0.68385	2.91304	0.00357934	0.0174625
LINC01440	3.90094	2.16847	0.744396	2.91305	0.00357912	0.0174625
IL21-AS1	2.83043	2.08301	0.714829	2.914	0.00356831	0.0174197
CISTR	2.88158	1.83018	0.627912	2.91471	0.00356021	0.0173867
AC079210.1	3.77006	1.77906	0.610236	2.91537	0.00355267	0.0173587
AL031598.1	8.57151	2.4288	0.832889	2.91612	0.00354419	0.0173394
AL390755.2	2.61711	2.20307	0.755124	2.9175	0.00352852	0.0172722
AC024405.2	24.7998	3.16977	1.08547	2.92018	0.00349834	0.0171388
AC016683.1	1.07314	2.41957	0.828275	2.92122	0.00348664	0.0170945
RBMXP1	1.28386	2.02768	0.693757	2.92275	0.00346958	0.0170212
AC244107.1	27.7197	3.38151	1.15685	2.92303	0.00346643	0.0170146
OR9H1P	1.3987	2.32754	0.796121	2.9236	0.00346006	0.0169966
AQP7P2	23.8662	2.2709	0.776555	2.92433	0.00345204	0.0169789
MTND6P29	1.6824	2.90612	0.993579	2.9249	0.00344571	0.0169607
TAS2R38	5.39762	2.03312	0.694995	2.92537	0.00344042	0.0169412
FGF5	23.1224	1.6701	0.570696	2.92642	0.00342886	0.016895
AC018695.6	8.17247	1.52364	0.520246	2.92869	0.00340389	0.0167995
MED15P7	1.52268	3.42043	1.16786	2.92879	0.00340286	0.016797
AC113554.1	1.6992	2.05342	0.701048	2.92907	0.00339973	0.0167858
AL662864.1	4.89317	2.20639	0.752759	2.93107	0.00337802	0.0167
LRRC8E	2.19237	1.77899	0.606739	2.93206	0.00336724	0.0166552
STK19B	19.0576	1.77949	0.606751	2.93282	0.00335896	0.0166207
Z97192.1	3.76718	2.08608	0.711256	2.93295	0.00335759	0.016616
AL035419.1	1.64851	1.84255	0.628199	2.93307	0.00335632	0.016614
NR0B1	71.6385	1.53824	0.52423	2.93428	0.00334319	0.0165724
VN1R21P	1.21539	2.30121	0.784112	2.93481	0.00333757	0.0165531
MT1P1	1.61225	1.84802	0.62904	2.93784	0.00330502	0.0164086
AC055854.1	2.51637	2.21666	0.754519	2.93784	0.00330504	0.0164086
AC037441.1	2.49272	2.01246	0.68487	2.93845	0.0032986	0.0163851
MIR208B	2.37408	3.11325	1.05913	2.93944	0.00328808	0.0163412
HAPLN1	32.9703	1.58816	0.540195	2.93997	0.00328243	0.0163153
FRGCA	1.77488	2.50263	0.851169	2.94023	0.00327971	0.0163039
AP005262.1	1.68529	1.93938	0.659569	2.94038	0.00327811	0.016298
DDX18P5	2.57956	1.58563	0.53915	2.94098	0.0032718	0.0162729
ACOT6	2.08071	1.60399	0.545326	2.94135	0.0032679	0.0162577
TWIST2	105.062	1.52079	0.516934	2.94195	0.0032615	0.0162322
AC022031.2	8.3694	1.61593	0.549159	2.94256	0.00325516	0.0162075
F13A1	1411.3	1.56969	0.533334	2.94317	0.0032487	0.016181
LINC01267	2.15067	1.59062	0.540263	2.94416	0.00323832	0.0161397
AL353608.3	1.66212	2.22316	0.754648	2.94596	0.00321959	0.0160484
FAM30C	1.70202	3.57271	1.21235	2.94694	0.00320932	0.0160055
DNM1P33	1.07271	1.78402	0.605155	2.94803	0.00319803	0.0159637
WNT3A	1.33808	2.12169	0.719692	2.94805	0.00319781	0.0159637
AC246787.2	3.76035	2.454	0.832347	2.94829	0.00319538	0.0159587
SOX2	109.849	1.69004	0.573201	2.94843	0.0031939	0.0159534
LINC00898	4.16298	3.10858	1.05418	2.94881	0.00319002	0.0159402
AL358334.4	1.03201	1.80605	0.612254	2.94985	0.00317932	0.015895
NOS1	368.395	1.54175	0.522156	2.95266	0.00315045	0.0157717
RBP4	72.2969	1.80837	0.612443	2.95271	0.00314998	0.0157717
LINC01104	2.77799	1.94603	0.659022	2.95291	0.00314793	0.0157646
AL356274.1	4.26651	3.5107	1.18844	2.95403	0.00313649	0.0157175
AP000569.1	1.64739	1.84504	0.624419	2.9548	0.00312867	0.0156844
AC009041.1	1.15239	2.35733	0.797693	2.95518	0.00312487	0.0156715
AC127526.1	1.03277	2.03825	0.689656	2.95545	0.00312212	0.0156679
BRINP3	426.534	1.93829	0.655023	2.95912	0.00308516	0.0155182
AL355347.1	2.06071	2.00709	0.678264	2.95916	0.0030848	0.0155182
LINC02299	2.69075	1.93491	0.653686	2.96	0.00307636	0.0154906
BSND	2.03436	1.95255	0.659519	2.96057	0.00307067	0.015464
AC027128.1	4.99567	1.93678	0.654017	2.96136	0.00306283	0.0154326
AC008264.1	2.05102	2.25112	0.759792	2.96281	0.00304849	0.0153764
MOGAT2	2.67482	1.97453	0.666	2.96475	0.00302927	0.0152915
AC018558.2	7.01386	2.00355	0.675785	2.96478	0.00302898	0.0152915
GLDN	227.303	1.7307	0.583732	2.96489	0.00302796	0.0152888
LINC02050	5.94205	2.21893	0.748326	2.96519	0.00302498	0.0152798
RPS3AP24	2.14637	3.42006	1.15267	2.96709	0.00300632	0.0152155
RN7SKP78	2.65795	2.16497	0.729586	2.96739	0.00300341	0.0152029
LINC02360	1.45055	3.01154	1.01465	2.96806	0.00299689	0.0151777
AL499627.1	1.17921	2.72953	0.919287	2.96918	0.00298591	0.01514
AC011511.5	1.9108	2.46716	0.830852	2.96943	0.00298348	0.0151316
AC005050.2	1.44091	2.24431	0.755406	2.97099	0.00296839	0.0150689
AC092723.5	1.37605	2.77282	0.933264	2.9711	0.0029674	0.0150659
COL28A1	694.628	1.67515	0.56372	2.97159	0.00296259	0.0150474
MTATP6P8	6.2148	2.3594	0.793881	2.97198	0.00295883	0.0150323
LINC02500	6.57012	2.2238	0.748156	2.97237	0.00295508	0.0150172
AC118282.1	3.73078	1.68327	0.566272	2.97255	0.00295335	0.0150143
PLAC9P1	34.5277	1.76249	0.59258	2.97427	0.00293686	0.0149444
AC114808.1	2.19336	1.93303	0.649571	2.97586	0.00292164	0.0148826
TMEM155	45.6807	1.56657	0.526306	2.97654	0.00291524	0.0148558
AC016550.2	1.53221	3.43095	1.15264	2.97659	0.00291469	0.014855
RPS26P21	2.40772	1.95031	0.65504	2.9774	0.00290705	0.0148261
AL355870.1	1.28925	2.37357	0.797065	2.97789	0.00290241	0.014814
AC073140.2	2.19053	1.5442	0.518407	2.97873	0.00289441	0.0147849
CARM1P1	1.24919	2.95214	0.990987	2.97898	0.00289205	0.0147748
AC023824.3	40.4735	1.60403	0.538205	2.98033	0.00287933	0.0147235
CYP21A2	260.125	1.968	0.660155	2.98111	0.00287201	0.0146977
AC005632.5	1.80789	2.1313	0.714606	2.98248	0.00285924	0.014646
KIR2DS4	4.36692	1.86086	0.623391	2.98506	0.00283522	0.0145458
BX276092.2	17.9292	2.53729	0.850048	2.98487	0.00283696	0.0145458
AC096669.1	2.97818	2.59868	0.870534	2.98516	0.00283432	0.0145434
LINC02087	4.65983	2.42196	0.810642	2.9877	0.00281085	0.0144401
AL512310.3	1.49284	3.22986	1.08106	2.98769	0.00281095	0.0144401
MEGF10	103.255	1.71537	0.574101	2.98793	0.00280875	0.0144369
LINC01940	1.70686	2.17868	0.728915	2.98894	0.00279945	0.0143991
LHCGR	22.6522	1.57183	0.52547	2.99128	0.00277815	0.0143066
MCCD1	0.859103	1.96501	0.656883	2.99142	0.00277687	0.0143038
FP325317.1	13.996	2.62196	0.875982	2.99316	0.00276102	0.0142336
AC006946.2	151.515	1.86351	0.622377	2.99418	0.00275187	0.014194
Z84486.1	1.2543	2.35228	0.785348	2.99521	0.00274254	0.0141573
AL118508.2	5.11375	2.09908	0.700699	2.99569	0.00273821	0.0141425
TSBP1-AS1	86.5294	1.51122	0.504321	2.99654	0.00273059	0.0141126
AC011270.2	1.84028	2.22962	0.743946	2.99701	0.0027264	0.0140928
CR769776.3	1.50665	2.94552	0.982602	2.99767	0.00272051	0.0140699
ACTL8	22.3933	1.615	0.538704	2.99793	0.00271823	0.0140657
TMEM183AP1	2.27461	1.63847	0.546324	2.99907	0.00270802	0.0140222
TRBV7-9	18.0294	1.57394	0.524519	3.00073	0.00269333	0.0139596
LINC00454	6.49692	2.71609	0.904813	3.00182	0.00268369	0.0139205
AC118465.1	4.96979	1.73849	0.57913	3.0019	0.00268303	0.013919
RPL13AP23	2.71916	1.52792	0.508922	3.00228	0.00267967	0.0139053
IL9RP4	1.18707	2.74412	0.913923	3.00257	0.00267707	0.0138993
KCNJ18	1.62582	2.5682	0.855021	3.00367	0.00266743	0.0138642
LINC01633	1.70776	3.56582	1.18703	3.00397	0.00266477	0.013856
TBX5-AS1	2.09302	3.06998	1.02185	3.00432	0.00266174	0.0138458
RNA5SP532	2.27953	1.73838	0.578398	3.00552	0.00265131	0.0137953
AC007731.3	2.85734	1.91972	0.638535	3.00645	0.0026432	0.0137642
ID2B	2.04958	1.73077	0.575475	3.00756	0.00263358	0.0137215
CD200R1L	2.15032	2.97109	0.987788	3.00782	0.00263129	0.0137167
WSPAR	12.3438	1.99331	0.662136	3.01043	0.00260879	0.0136273
COX6B1P3	1.6434	2.20736	0.733143	3.01081	0.0026055	0.013612
CXorf49	2.64639	2.68037	0.890184	3.01102	0.00260368	0.0136062
TRBD1	6.81893	1.8579	0.616837	3.01199	0.00259544	0.013576
OR2AG1	1.3603	2.11182	0.700917	3.01293	0.00258735	0.0135424
RPL31P57	1.08887	2.2108	0.733653	3.01341	0.00258328	0.0135326
AC073651.1	1.9574	2.48233	0.823545	3.0142	0.00257655	0.0135062
PYDC1	2.66473	2.27298	0.753874	3.01507	0.00256922	0.0134772
AC009097.4	1.43341	1.76542	0.585502	3.01522	0.00256795	0.0134761
AC120024.4	3.47529	1.80198	0.597439	3.01617	0.00255989	0.0134498
SDHCP4	1.7769	1.56655	0.518466	3.0215	0.00251522	0.0132662
LINC02557	7.62747	2.53982	0.840148	3.02306	0.00250235	0.0132199
MDM4P1	2.01168	3.33089	1.10096	3.02544	0.00248268	0.0131304
AL354928.1	2.14685	1.99571	0.659496	3.02612	0.00247711	0.0131082
AC111182.2	3.78021	1.5339	0.506498	3.02845	0.00245812	0.0130422
SCARNA11	2.10595	2.41714	0.798034	3.02886	0.00245474	0.0130291
AL713868.1	1.93773	3.2888	1.08536	3.03014	0.00244438	0.0129866
HCG9	4.8763	1.51041	0.498415	3.03042	0.00244214	0.0129821
ASNSP3	3.41809	1.58037	0.521515	3.03035	0.00244269	0.0129821
AQP10	26.0189	1.61464	0.532807	3.03044	0.00244198	0.0129821
AC087894.3	2.90175	1.66261	0.548622	3.03051	0.00244139	0.0129821
ERVK-28	2.05339	1.94956	0.643349	3.03033	0.00244286	0.0129821
AC124804.1	14.7083	1.75009	0.577348	3.03126	0.00243539	0.0129639
AC124067.3	1.34774	2.421	0.798632	3.03144	0.00243394	0.0129579
AC023141.5	3.44244	2.69581	0.88914	3.03193	0.00242993	0.0129455
AC136618.1	1.79683	1.93585	0.63841	3.0323	0.00242696	0.0129333
TRARG1	14.8077	2.4276	0.800288	3.03341	0.00241803	0.0128964
CES1	60.1234	1.5354	0.50596	3.03462	0.00240836	0.0128501
AC026992.2	2.78492	1.5079	0.496779	3.03536	0.00240251	0.0128308
LINC00377	11.9942	1.56519	0.515594	3.0357	0.00239981	0.0128223
TPSAB1	132.44	1.95088	0.642363	3.03704	0.00238914	0.0127688
ABCB10P4	2.17694	1.90139	0.625949	3.03761	0.00238462	0.0127517
DSG1	1.18626	2.44395	0.804232	3.03886	0.00237477	0.0127061
AZGP1P1	3.90377	1.90115	0.625332	3.04023	0.00236396	0.0126658
LINC01281	3.25759	1.99166	0.65506	3.04042	0.00236247	0.0126624
AC005725.1	6.76124	1.69852	0.558597	3.04069	0.0023604	0.0126538
AC121338.1	1.1515	2.2309	0.733648	3.04084	0.00235921	0.0126491
AC100797.4	1.38882	2.14859	0.70646	3.04134	0.00235528	0.0126316
AC188616.1	5.71649	2.05284	0.674879	3.04179	0.00235179	0.0126164
AC007785.1	2.33695	2.37172	0.779338	3.04326	0.00234033	0.0125654
IGHV3-29	1.54053	2.64185	0.867991	3.04364	0.00233732	0.0125545
LINC02511	1.43939	2.66446	0.875377	3.04378	0.00233623	0.0125521
NPY5R	31.2486	1.5521	0.509654	3.04541	0.00232366	0.0124968
SMPD4P2	2.40783	3.45568	1.13469	3.04548	0.00232308	0.0124954
AC019294.1	0.909537	2.03013	0.666587	3.04556	0.00232246	0.0124938
SUPT20HL2	2.07519	2.10177	0.690043	3.04586	0.00232019	0.0124886
POU6F2-AS2	5.93015	3.08336	1.01204	3.04667	0.00231391	0.0124634
AC006483.2	1.06874	1.92542	0.631437	3.04927	0.00229401	0.0123876
AGGF1P3	7.86666	1.96416	0.644149	3.04924	0.00229423	0.0123876
Z98259.1	10.2756	1.70971	0.560524	3.0502	0.00228691	0.0123629
TRDV1	13.4965	1.76061	0.57713	3.05063	0.00228358	0.0123486
AC005383.1	16.3424	1.96655	0.644532	3.05114	0.00227978	0.012333
PEBP1P3	2.2289	2.16896	0.710794	3.05145	0.00227735	0.0123233
FGFR3P5	1.38127	2.33002	0.763551	3.05155	0.00227659	0.0123227
BOLA2B	7.98241	2.38349	0.781062	3.0516	0.00227625	0.0123226
MYOD1	4.1676	2.25842	0.74006	3.05167	0.00227576	0.0123216
AC113348.3	7.57467	1.70604	0.55893	3.05233	0.00227074	0.0122996
MALLP2	1.64413	2.88839	0.946131	3.05284	0.00226687	0.0122873
AC079768.4	4.64014	2.27453	0.74504	3.05289	0.00226646	0.0122868
AL049794.1	4.09903	1.50631	0.493322	3.0534	0.00226263	0.0122677
SNX18P7	10.5497	1.76873	0.579201	3.05375	0.00226001	0.0122587
RN7SL546P	1.78464	2.1807	0.714023	3.0541	0.00225735	0.012246
AL445238.1	3.08124	4.42641	1.449	3.0548	0.00225208	0.0122243
AL021395.1	47.6236	1.75623	0.574779	3.05549	0.00224694	0.012207
PITX2	8.06505	1.8535	0.606634	3.05539	0.00224766	0.012207
GPR149	1.98621	3.15705	1.03328	3.05538	0.00224778	0.012207
AL136309.1	4.00825	3.54106	1.15897	3.05534	0.00224803	0.012207
AC092745.4	8.50336	1.50679	0.493116	3.05565	0.00224573	0.0122053
AC064862.3	8.62161	2.53054	0.827934	3.05645	0.00223976	0.0121849
KC6	26.3181	1.87381	0.612983	3.05687	0.00223664	0.0121725
RPL7AP73	1.12466	1.83863	0.60144	3.05704	0.00223536	0.0121695
H2BC3	4.41892	1.50851	0.493419	3.05726	0.00223374	0.012165
LINC01606	5.76628	2.79455	0.914077	3.05723	0.00223391	0.012165
RPL8P1	2.09886	1.91137	0.6249	3.05869	0.00222309	0.0121164
UGT3A1	1.57847	2.64468	0.864032	3.06086	0.00220702	0.0120441
AL358394.1	3.79352	2.15086	0.702664	3.06101	0.00220591	0.0120415
AC011471.2	2.11178	2.2304	0.728647	3.06101	0.0022059	0.0120415
MYH13	4.18576	2.31215	0.755349	3.06104	0.00220573	0.0120415
AL359313.1	6.45777	2.52652	0.825366	3.06109	0.00220536	0.0120415
AL512310.10	1.46982	3.35998	1.09726	3.06216	0.00219748	0.0120125
IGLV5-48	1.64653	2.4003	0.783386	3.06401	0.00218394	0.011952
AC006511.2	2.24938	1.99548	0.651077	3.06489	0.00217751	0.0119303
AC007106.1	5.06605	2.136	0.696825	3.06534	0.00217426	0.0119159
CASR	15.9442	1.54527	0.504025	3.06585	0.00217051	0.0118988
ARF1P2	2.83236	1.66658	0.543267	3.06771	0.00215708	0.0118398
AC087473.1	1.31529	2.23958	0.729974	3.06804	0.00215471	0.011829
SLX1B-SULT1A4	1.27954	1.71852	0.560061	3.06845	0.00215174	0.0118194
RNA5SP528	1.50999	2.42514	0.790297	3.06865	0.00215029	0.0118165
RPS29P17	3.33622	1.64532	0.536123	3.06892	0.00214831	0.011809
RPL23AP83	1.06615	2.07859	0.677226	3.06927	0.00214583	0.0117987
AC018629.1	2.39475	2.14837	0.699769	3.07012	0.00213975	0.0117703
AL390964.1	13.141	3.82078	1.24426	3.07073	0.00213538	0.0117529
AGXT	20.8063	2.10436	0.685253	3.07092	0.00213398	0.0117486
SOX10	1799.5	2.03594	0.662795	3.07176	0.00212804	0.0117288
COX5AP2	1.34172	1.90224	0.619011	3.07304	0.00211893	0.0116952
AGGF1P10	1.68651	2.5955	0.844488	3.07346	0.0021159	0.0116841
MUC17	1.56675	2.0262	0.65906	3.07438	0.00210942	0.0116583
AD000090.1	15.6966	2.03533	0.661938	3.0748	0.00210646	0.0116453
DSCAM-AS1	1.45508	2.53902	0.825592	3.07539	0.00210227	0.0116255
AC104134.1	5.83869	1.95548	0.635801	3.07562	0.00210063	0.0116208
AC008738.2	1.22634	2.43742	0.792411	3.07595	0.00209832	0.0116113
LINC02473	5.4718	3.1001	1.00764	3.07661	0.00209372	0.0115965
H2AZP4	3.34568	1.5307	0.497035	3.07966	0.00207238	0.0114931
AC096996.3	3.36028	2.20943	0.717423	3.07968	0.00207221	0.0114931
AC119673.1	1.62303	1.86876	0.60625	3.08248	0.0020528	0.0114092
LINC02338	8.98798	1.94645	0.631385	3.08282	0.00205049	0.011398
CREB3L3	3.97149	1.71661	0.556502	3.08464	0.00203796	0.011341
MC2R	11.4259	5.09712	1.65191	3.0856	0.00203142	0.0113099
MIR3680-2	1.169	2.33005	0.754975	3.08626	0.0020269	0.0112913
TRGV2	8.46772	1.52783	0.494962	3.08677	0.00202342	0.0112784
MIR4285	2.17188	1.5812	0.512232	3.08687	0.00202273	0.0112762
SNORD13	10.3508	1.56077	0.50556	3.0872	0.0020205	0.0112696
TRAV16	3.49653	2.0278	0.656803	3.08737	0.00201934	0.0112671
MTFR2P2	1.82165	2.12456	0.688113	3.08752	0.00201836	0.0112639
AC254629.1	7.01598	2.27949	0.738205	3.08789	0.00201585	0.0112541
GAS7	3140.01	1.52355	0.492735	3.09202	0.00198796	0.0111209
AL158068.2	1.81372	1.73417	0.560744	3.09263	0.00198392	0.0111048
AL161781.2	3.57481	2.87922	0.929545	3.09746	0.00195189	0.0109541
GAPDHP21	42.2287	1.59507	0.514939	3.0976	0.00195097	0.0109521
PIWIL1	245.737	1.74248	0.562496	3.09777	0.00194984	0.01095
AL357055.2	3.37272	1.5765	0.508742	3.09881	0.00194298	0.0109216
WT1-AS	7.89746	2.37147	0.765132	3.09942	0.00193897	0.010907
SULT2B1	4.82796	1.5749	0.507755	3.1017	0.00192411	0.0108408
AC121757.1	9.2209	1.69898	0.547523	3.10303	0.00191548	0.0108032
RPL29P3	1.43784	2.02387	0.652032	3.10394	0.00190961	0.0107748
CRLF2	5.86648	1.80253	0.580537	3.10493	0.00190321	0.0107498
TMEM61	4.3431	2.24705	0.723618	3.1053	0.00190088	0.0107444
PRODH2	1.54531	2.66025	0.856616	3.10553	0.00189939	0.0107392
TRBV20-1	28.2189	1.56759	0.504764	3.10559	0.00189901	0.0107386
TRBJ2-3	3.85299	1.86594	0.600809	3.10571	0.00189826	0.0107359
AC105206.1	1.59723	1.99049	0.640737	3.10656	0.00189279	0.0107097
LINC00944	8.85875	1.51587	0.487944	3.10666	0.00189214	0.0107081
AC010328.1	4.36047	1.96476	0.632431	3.10668	0.00189201	0.0107081
NBEAP5	1.46336	2.37507	0.764254	3.1077	0.00188552	0.0106827
KRTAP4-3	2.79482	3.19265	1.02681	3.1093	0.00187531	0.0106436
CHI3L1	288.541	1.72773	0.555623	3.10953	0.00187386	0.0106385
CD164L2	2.58839	1.82726	0.587383	3.11084	0.00186555	0.0105945
COL10A1	168.598	1.57875	0.507439	3.11121	0.00186321	0.0105843
GRIN2A	281.565	1.73672	0.558026	3.11226	0.0018566	0.0105529
S100B	1570.41	1.76025	0.565329	3.11368	0.00184768	0.0105115
AC090774.1	1.94794	2.30377	0.739384	3.11579	0.0018345	0.0104489
PPATP1	2.18303	1.64124	0.526549	3.11697	0.00182721	0.0104197
AC103718.1	11.1252	1.63934	0.525932	3.11702	0.00182687	0.0104193
AC027801.4	2.64616	2.09698	0.672242	3.11939	0.00181228	0.0103498
AC023141.6	1.28748	3.18187	1.02002	3.11941	0.00181213	0.0103498
AC008055.2	1.43578	3.14619	1.00852	3.11962	0.00181085	0.0103447
VN1R7P	1.42139	2.81753	0.902992	3.12021	0.0018072	0.010333
LINC02128	7.32751	1.91131	0.612524	3.12039	0.0018061	0.0103283
FP671120.4	1.67741	3.3817	1.08324	3.12185	0.00179721	0.0102912
NKX2-3	7.55646	3.91997	1.25527	3.1228	0.00179137	0.0102608
AL162258.2	1.5753	1.69799	0.543689	3.12308	0.00178967	0.0102556
AC004257.1	1.92171	1.58129	0.50608	3.12458	0.00178057	0.0102111
AL138701.2	1.53716	2.48364	0.794681	3.12533	0.00177605	0.0101912
KASH5	3.44583	1.73693	0.555104	3.12901	0.00175394	0.0100801
AC005632.2	1.20017	2.11999	0.677529	3.12901	0.00175399	0.0100801
AC060809.1	6.79252	1.83725	0.586872	3.13058	0.00174463	0.0100358
LINC00958	3.65485	1.88646	0.602523	3.13093	0.00174252	0.0100271
C7orf33	2.30396	2.9065	0.928186	3.13137	0.00173992	0.0100137
IQCM	1.55927	2.48104	0.792294	3.13147	0.00173936	0.010012
C19orf85	1.08142	2.45534	0.783891	3.13225	0.00173473	0.00999128
MTND4LP1	1.73333	2.45253	0.782408	3.1346	0.00172091	0.0099295
TIMP4	151.867	1.79221	0.57169	3.13493	0.00171893	0.00992324
BECN2	1.26491	2.32818	0.742263	3.1366	0.00170918	0.00988247
ASB18	5.39891	1.65754	0.528219	3.13798	0.00170118	0.00984213
RXFP3	3.39769	2.18612	0.696341	3.13944	0.0016927	0.00980486
MIR4261	2.08823	2.1035	0.669903	3.14001	0.00168945	0.00979041
AL356274.2	9.42231	3.44286	1.09529	3.14335	0.00167027	0.00970263
AC008033.3	5.69	1.53914	0.489622	3.14352	0.0016693	0.00969842
TFPI2	292.567	1.50053	0.477333	3.14358	0.00166896	0.00969793
NEUROG3	4.66638	2.10122	0.668156	3.14481	0.00166195	0.0096645
AC012494.1	3.08117	3.34333	1.06307	3.14497	0.00166103	0.00966202
MT3	82.817	2.13461	0.67867	3.14528	0.00165926	0.00965467
SLURP1	3.34918	1.5451	0.491212	3.14548	0.00165815	0.00965108
IL22RA2	11.405	2.20229	0.700009	3.14609	0.00165468	0.00963674
AC107057.1	2.9977	2.99	0.950166	3.14681	0.00165061	0.00961881
PTPRQ	25.6706	1.63382	0.519189	3.14687	0.0016503	0.00961846
SPEM3	4.05536	1.66844	0.530161	3.14704	0.00164933	0.00961572
ADIPOQ	31.6766	3.34786	1.06335	3.1484	0.00164165	0.00957676
BX255925.4	6.56698	1.79902	0.57133	3.14882	0.00163929	0.00956442
AC134684.10	2.98029	1.96437	0.623825	3.14891	0.00163882	0.00956313
AC079598.3	1.38416	1.99699	0.633876	3.15044	0.00163027	0.00952478
AL162457.2	1.68957	2.5833	0.819847	3.15096	0.00162737	0.00951138
RPL10P14	1.92703	2.1849	0.69332	3.15136	0.00162512	0.0095019
MTCO1P1	1.87599	2.16532	0.687091	3.15143	0.00162475	0.00950114
MROH3P	1.84501	1.96544	0.623635	3.15159	0.00162382	0.0094986
AC087257.2	4.87062	1.9937	0.632576	3.15171	0.00162317	0.00949625
AC002511.1	1.50927	2.28025	0.723413	3.15208	0.00162112	0.00948857
AC011444.4	1.99605	2.10756	0.668278	3.15371	0.00161207	0.00944824
BICRA-AS1	3.71742	1.89713	0.601208	3.15553	0.00160208	0.00940371
BPIFB4	4.79014	2.86145	0.906815	3.1555	0.00160223	0.00940371
ANKRD20A3P	6.30089	1.84869	0.585489	3.15751	0.00159123	0.00935335
OTOP1	2.21603	2.50203	0.791962	3.15927	0.00158162	0.00930966
MAGEB1	22.0886	4.15201	1.3141	3.1596	0.00157986	0.00930357
AC073072.1	1.71506	1.52357	0.482178	3.15977	0.00157896	0.00930277
AL512631.1	2.862	2.53605	0.802144	3.16159	0.00156911	0.00925861
AC026495.2	6.4113	1.62367	0.513327	3.16304	0.00156133	0.00921979
PGLYRP2	2.50643	1.93068	0.610363	3.16317	0.00156059	0.00921822
AC023503.1	3.1323	3.65944	1.15629	3.16481	0.00155185	0.00917922
AC107956.2	2.34222	1.85734	0.586675	3.16587	0.00154622	0.00915155
TRMT2B-AS1	1.80789	1.86381	0.588716	3.16589	0.00154609	0.00915155
RPS2P2	1.17506	2.1674	0.683633	3.17042	0.00152221	0.00904693
AC008760.1	20.2587	1.5045	0.474467	3.17092	0.00151959	0.00903648
GPR50	4.00994	2.67523	0.843462	3.17173	0.00151534	0.00901862
SAGE4P	1.91787	2.64029	0.831947	3.17363	0.00150544	0.0089694
CYP2AB1P	1.70574	2.46608	0.776982	3.17392	0.00150393	0.00896455
MUCL3	3.56353	2.47735	0.78005	3.17588	0.00149381	0.00891663
AC055717.3	3.94472	2.23065	0.702313	3.17615	0.00149245	0.00891539
AL121820.2	9.98524	2.0584	0.648014	3.17648	0.00149075	0.00890936
SNORA74B	4.76716	1.55659	0.489929	3.17718	0.00148714	0.00888943
MIR212	1.22105	2.27832	0.71696	3.17775	0.00148425	0.00887602
IMPDH1P11	1.28165	1.97509	0.621374	3.17858	0.00147996	0.00885614
UTF1	4.05685	1.90335	0.59869	3.17919	0.00147689	0.008843
ABCA9	778.727	1.5375	0.483568	3.17949	0.00147536	0.00883523
RUNX3-AS1	7.5385	1.87268	0.588282	3.18331	0.00145604	0.00874256
OR52E6	1.66934	2.70456	0.849401	3.18407	0.00145218	0.00872755
AC079460.2	1.25042	2.94943	0.926301	3.18409	0.00145207	0.00872755
WT1	37.8081	2.0868	0.655194	3.18501	0.00144748	0.00870584
SOCS5P5	2.24203	2.73245	0.857484	3.18658	0.00143963	0.00867243
AC097504.1	1.11872	2.29395	0.719812	3.18687	0.00143821	0.00866596
AICDA	6.17241	2.39612	0.751779	3.18727	0.00143621	0.00865721
F13B	7.66597	1.80432	0.565936	3.18821	0.00143157	0.00863465
AL136981.4	1.2905	2.08895	0.655201	3.18827	0.00143129	0.00863431
AC007406.1	2.50321	1.74364	0.546846	3.18853	0.00142997	0.00862903
AL513303.1	1.81772	2.54086	0.795595	3.19366	0.00140483	0.00850798
TRBJ2-7	7.22549	1.67276	0.523584	3.19483	0.00139914	0.0084788
CYCSP51	1.17808	2.07258	0.648582	3.19556	0.0013956	0.00845868
NTN1	1122.8	1.51068	0.47267	3.19605	0.00139322	0.00844826
CFAP299	1.66718	2.41453	0.755241	3.19703	0.00138853	0.00842643
AC010099.1	1.65418	2.22682	0.696271	3.19821	0.00138281	0.00840233
LINC02532	18.0067	1.54059	0.481462	3.19982	0.00137514	0.00836098
AC091812.2	17.911	1.80901	0.564858	3.2026	0.00136194	0.00830275
UNC93B4	3.17189	4.1501	1.29592	3.20244	0.00136266	0.00830275
AC133637.1	1.88419	2.18795	0.682916	3.20383	0.00135612	0.00827797
AC119751.1	4.68047	1.72816	0.539245	3.20478	0.00135167	0.00825795
OCSTAMP	1.33039	2.41861	0.754694	3.20476	0.00135177	0.00825795
AL353576.1	396.753	1.7859	0.55693	3.20668	0.00134274	0.00820928
LINC01345	3.24458	1.98902	0.619712	3.20958	0.00132928	0.00814377
LINC02275	23.2055	1.79987	0.560598	3.21062	0.00132447	0.00811688
RPL35AP34	1.84927	1.86816	0.581861	3.21066	0.00132428	0.00811688
VCX2	2.17176	2.39212	0.745019	3.21082	0.00132356	0.00811519
AC069277.1	35.9221	1.97396	0.614618	3.21168	0.00131959	0.00809461
SLURP2	2.89962	1.98081	0.616752	3.21168	0.0013196	0.00809461
CSF2	3.68608	2.0558	0.64011	3.21164	0.00131979	0.00809461
UTS2	41.4427	2.08818	0.650092	3.21212	0.00131758	0.0080862
FP236383.5	3.6572	4.51558	1.40573	3.21228	0.00131688	0.00808318
NF1P8	13.4225	4.1768	1.30018	3.21248	0.00131594	0.00807872
IL17REL	59.2347	1.50734	0.469196	3.2126	0.00131541	0.00807727
AL031713.1	1.71545	3.27289	1.01756	3.2164	0.00129809	0.00798949
AC098679.5	2.22747	2.22395	0.690947	3.21869	0.00128775	0.00793636
GAPDHP14	4.14922	1.87288	0.581848	3.21884	0.00128711	0.00793458
CYP11A1	70.4328	1.79952	0.558532	3.22188	0.00127354	0.00787355
AC135068.11	2.04491	3.83561	1.19017	3.22274	0.00126972	0.00785121
MYHAS	2.06135	3.05424	0.947613	3.22309	0.00126816	0.0078441
AC011825.1	2.23725	1.88947	0.586093	3.22383	0.00126487	0.00782499
LINC01895	2.47286	3.32125	1.02996	3.22464	0.0012613	0.00780915
AL929602.1	1.91346	2.31486	0.717674	3.22551	0.0012575	0.00779189
AC146507.1	2.30887	1.81281	0.561711	3.2273	0.00124966	0.00775702
HSP90AB7P	2.26206	1.65343	0.512232	3.22789	0.00124709	0.00774442
CD8B2	4.68218	1.84265	0.57086	3.22785	0.00124723	0.00774442
TRBJ2-1	4.05214	1.91066	0.591644	3.2294	0.00124049	0.00770879
LINC02147	4.51719	2.41483	0.747744	3.22949	0.00124012	0.00770811
AL391152.1	32.3136	2.39112	0.740278	3.23004	0.00123774	0.00770245
MS4A15	1.55714	2.78905	0.86299	3.23185	0.00122992	0.00766906
AC010894.4	3.67569	1.86333	0.576425	3.23256	0.00122685	0.00765485
AL161731.1	2.48905	2.87356	0.888634	3.23368	0.00122205	0.00763479
AC108206.1	2.41975	2.80827	0.868339	3.23407	0.0012204	0.00762694
CA5A	3.03181	1.91636	0.592426	3.23476	0.00121744	0.00761583
AC005915.1	1.5042	2.11179	0.652801	3.23496	0.0012166	0.0076133
ABCC12	2.70762	2.14602	0.663019	3.23675	0.00120901	0.00757542
EIF4BP5	3.15564	1.51735	0.468592	3.2381	0.00120328	0.00754563
LINC02100	3.20572	1.84884	0.570876	3.23859	0.0012012	0.00753506
C6orf118	18.4206	1.50492	0.464649	3.23883	0.00120021	0.00753006
AC068787.4	1.93233	3.10619	0.958699	3.24	0.00119529	0.00750772
TPSB2	152.773	1.97247	0.608719	3.24037	0.00119376	0.00750061
AC055876.3	1.85634	2.57939	0.795948	3.24065	0.00119256	0.00749427
AC005006.1	5.10612	1.59069	0.490708	3.24162	0.00118851	0.0074771
MTHFD2P5	1.00336	2.34034	0.721913	3.24186	0.00118751	0.00747228
SMIM41	2.5797	2.71133	0.836155	3.24262	0.00118436	0.0074561
AC007993.1	1.38784	2.31666	0.714371	3.24293	0.00118305	0.00745273
GOLGA6L16P	5.51577	4.33955	1.33745	3.24463	0.00117603	0.0074133
AC034207.1	4.82107	1.51902	0.468119	3.24495	0.00117472	0.0074063
AC112255.1	3.55324	1.90186	0.585755	3.24686	0.00116688	0.0073725
OR10A2	1.82203	2.05256	0.6321	3.24721	0.00116541	0.00736688
AC009319.1	2.44844	2.01634	0.620766	3.24815	0.00116159	0.00734871
LINC01435	15.7417	1.80632	0.55602	3.24866	0.00115949	0.00733981
MCHR2	1.14825	2.86986	0.883362	3.2488	0.00115895	0.00733805
IGHEP2	3.59827	1.82711	0.562203	3.2499	0.00115445	0.00732037
OR10AH1P	5.41135	1.74289	0.536262	3.25007	0.00115375	0.00731713
LINC02240	14.2733	1.62684	0.500532	3.25023	0.00115312	0.00731435
AC011443.1	2.81067	2.13541	0.656924	3.25062	0.00115155	0.00730679
LINC00485	2.28574	2.3303	0.716843	3.25079	0.00115086	0.00730479
AC011471.4	3.78555	1.7297	0.531581	3.25387	0.00113844	0.00724508
AF127577.6	2.3345	2.10396	0.646128	3.25626	0.0011289	0.00719503
AC005786.1	3.906	1.54494	0.474441	3.25634	0.00112859	0.00719428
PMP2	329.212	2.56049	0.785955	3.25781	0.00112276	0.00716065
AC110285.3	4.26318	1.65688	0.508541	3.25811	0.00112156	0.00715697
AGGF1P7	0.900783	2.69108	0.825966	3.25809	0.00112163	0.00715697
UGT1A10	1.86358	3.5558	1.09078	3.25988	0.0011146	0.00711775
SLC25A15P4	3.64335	4.66763	1.43158	3.26048	0.00111224	0.00710768
EOMES	66.8424	1.54624	0.474178	3.26089	0.00111064	0.00709979
AC023141.7	20.7119	2.7794	0.852247	3.26125	0.0011092	0.00709177
EYA2	128.593	1.5184	0.465534	3.26162	0.00110777	0.00708498
BNIP3P31	2.58747	2.80702	0.860542	3.26192	0.00110661	0.0070799
Z94160.1	2.11729	2.57725	0.790077	3.26203	0.00110618	0.00707928
NKX3-2	22.9965	1.98872	0.609423	3.26329	0.00110126	0.00705522
H2BS1	1.57098	2.11908	0.64937	3.26328	0.00110129	0.00705522
AC093663.1	1.9544	2.36467	0.724512	3.26381	0.00109926	0.00705038
LINC02475	19.0947	2.81872	0.863576	3.26401	0.00109846	0.00704647
AC011383.1	2.41068	1.77604	0.543995	3.26482	0.00109535	0.00703234
AL606753.2	3.88375	2.26241	0.692918	3.26505	0.00109444	0.00702882
FGF3	6.18129	2.60334	0.797249	3.2654	0.0010931	0.0070214
MIR4538	5.50173	2.72249	0.8333	3.26712	0.00108648	0.00698705
CXorf49B	4.73347	2.79332	0.854541	3.2688	0.00108005	0.00695726
ZIC5	8.38805	4.64213	1.42006	3.26897	0.0010794	0.00695424
RNU5A-1	8.58419	1.5203	0.465042	3.26916	0.00107866	0.00695123
CRABP1	315.379	2.32131	0.7098	3.27037	0.00107406	0.00692795
MCUR1P1	3.30221	1.79071	0.547532	3.27052	0.00107351	0.00692672
LINC00628	1.51393	2.0745	0.634243	3.27083	0.00107234	0.00692148
AL357143.1	5.60627	1.95968	0.599016	3.2715	0.0010698	0.00690764
AC103726.2	3.35183	2.56254	0.7832	3.27188	0.00106834	0.00690262
AL079338.1	4.61615	1.9497	0.595669	3.27312	0.00106367	0.0068886
MLPH	127.066	1.60252	0.489518	3.27367	0.00106161	0.00687793
ABCB5	11.0004	2.60077	0.794428	3.27376	0.00106126	0.00687757
COX7BP2	2.18517	2.46071	0.751438	3.27467	0.00105787	0.00686141
AP001922.4	2.24695	1.71527	0.523776	3.27481	0.00105732	0.00686126
CYP11B2	25.341	7.60025	2.3203	3.27554	0.00105459	0.00684817
YBX2	70.0439	1.90541	0.581657	3.27584	0.0010535	0.00684223
MGST1	196.581	1.74595	0.532942	3.27607	0.00105264	0.00683897
MMD2	50.7319	1.55955	0.475749	3.27809	0.00104511	0.00679576
OR56B1	1.90793	1.96024	0.597912	3.27847	0.00104371	0.00678895
AC087499.1	3.16011	3.98453	1.21508	3.27922	0.00104095	0.00677443
AC099524.1	8.85145	1.69424	0.516626	3.27943	0.00104018	0.00677172
SNHG27	6.42605	2.29894	0.700868	3.28014	0.00103756	0.00675808
ADH4	7.27874	2.05836	0.627439	3.28058	0.00103595	0.00674984
AC020907.5	11.1946	1.72449	0.525597	3.28101	0.00103436	0.00674065
TRBV7-2	20.3805	1.68809	0.51448	3.28116	0.00103382	0.0067384
TRBV18	8.26504	1.7588	0.535862	3.2822	0.00103002	0.00672029
AC008278.2	6.78705	2.64356	0.805282	3.28278	0.0010279	0.00671074
AC010904.1	2.71693	1.77775	0.541511	3.28294	0.00102732	0.00670835
SPIN2P1	3.42367	1.58932	0.484074	3.28322	0.00102627	0.00670265
AZGP1	90.9168	2.13686	0.65059	3.28449	0.00102167	0.00667826
LINC02241	6.72905	2.04308	0.621514	3.28726	0.00101167	0.00662464
OR52L1	2.21283	2.52003	0.766093	3.28946	0.00100381	0.00658211
AC016546.1	1.92374	2.11083	0.641621	3.28983	0.00100247	0.00657843
AL512655.1	2.4089	3.91427	1.18948	3.29074	0.000999248	0.0065662
TNNI3	20.937	1.91737	0.582467	3.29181	0.000995453	0.00654461
AC007216.1	2.49748	2.04524	0.621254	3.29212	0.000994358	0.00653963
BX640514.2	13.818	1.63175	0.495621	3.29234	0.00099358	0.00653563
AC073862.3	2.05117	2.58179	0.784183	3.29234	0.00099358	0.00653563
AC055876.1	6.7826	2.17997	0.662096	3.29253	0.000992906	0.00653454
IGKV1D-8	4.47639	2.42088	0.73524	3.29264	0.000992509	0.00653305
AC107421.1	1.3237	3.01238	0.914882	3.29264	0.000992499	0.00653305
AC132217.2	2.71535	2.69275	0.81749	3.29392	0.000988006	0.0065123
ELOA2	12.4229	1.58054	0.479762	3.29442	0.000986266	0.00650416
ACTBP4	3.82637	1.55158	0.470884	3.29503	0.000984112	0.00649329
CYS1	86.2781	1.5318	0.464842	3.29532	0.00098311	0.00649112
AC022031.1	1.30605	3.02259	0.917204	3.29543	0.000982698	0.00648951
PHBP10	1.36577	1.97309	0.598675	3.29576	0.000981565	0.00648487
AC004491.1	2.14218	2.0067	0.608787	3.29622	0.000979941	0.00647808
AC025574.1	1.58294	1.86693	0.566223	3.29716	0.000976669	0.00646408
KCNK1	119.809	1.87659	0.56906	3.2977	0.000974797	0.0064553
GAPDHP76	1.76861	1.74674	0.529631	3.29803	0.000973663	0.00645347
ACTG1P19	2.66607	1.74613	0.529367	3.29852	0.000971952	0.00644614
OR52N2	1.17727	2.8724	0.870412	3.30005	0.00096669	0.00642159
HDGFP1	3.29045	1.53633	0.465381	3.30123	0.00096262	0.00639966
AL020997.5	2.53026	1.74293	0.527893	3.30167	0.000961099	0.00639064
AC025366.1	3.26742	3.08158	0.933014	3.30283	0.000957147	0.00636876
AC090826.3	9.3705	1.63027	0.493538	3.30323	0.000955789	0.00636412
AP000962.1	1.93929	2.27658	0.689174	3.30334	0.000955401	0.00636263
TTLL8	2.41852	1.88864	0.571686	3.30363	0.000954417	0.00635717
MOB4P1	2.98704	2.11934	0.641401	3.30424	0.000952337	0.00634661
FPR2	14.9867	1.56937	0.474896	3.30466	0.000950902	0.00634252
LINC00689	29.7995	1.68677	0.51039	3.30486	0.000950243	0.00634198
CSTP1	2.087	3.5433	1.07219	3.30474	0.000950656	0.00634198
AC091304.2	7.26446	1.7362	0.525199	3.3058	0.000947072	0.00632463
H19	12278.3	1.5821	0.478496	3.3064	0.000945032	0.0063143
Z98259.3	12.772	1.68655	0.510079	3.30645	0.000944876	0.0063143
AC145207.7	3.33027	1.76301	0.533186	3.30657	0.000944471	0.00631382
TEKT1	19.0016	1.89592	0.573315	3.30694	0.000943201	0.00630971
AC110790.1	2.96229	4.36678	1.32025	3.30755	0.000941174	0.00630053
HOXD11	12.6691	4.15807	1.25652	3.3092	0.000935617	0.00626877
IQCJ	7.48189	2.4815	0.749129	3.31251	0.000924613	0.00620258
AL357874.1	2.20786	1.66864	0.503677	3.31292	0.00092327	0.00619572
PROP1	1.11549	2.46724	0.744288	3.31491	0.000916739	0.00616028
LINC01804	4.16456	4.6997	1.41761	3.31524	0.000915654	0.00615855
AL157831.3	4.08883	1.92501	0.580547	3.31585	0.000913633	0.0061471
KIRREL1-IT1	2.29766	2.72478	0.821706	3.31601	0.00091313	0.00614497
KRT24	1.40007	2.45551	0.740174	3.31747	0.000908363	0.00611805
AC012354.1	234.25	1.57372	0.474333	3.31774	0.000907475	0.00611313
LINC02064	4.62109	2.92092	0.880222	3.31839	0.000905381	0.00610116
AL583785.1	47.7696	1.60692	0.484117	3.31928	0.000902495	0.0060849
MTND5P7	1.88682	3.39501	1.02256	3.3201	0.000899842	0.00607045
AC092078.2	21.4069	1.53968	0.463581	3.32128	0.000896065	0.00605001
RPL13AP2	6.7709	1.60173	0.482216	3.32159	0.000895054	0.0060453
ZNF402P	2.76471	1.60273	0.482495	3.32175	0.000894534	0.00604285
SSBP3P2	3.33945	1.61023	0.484652	3.32245	0.000892314	0.00602996
PLAAT2	5.94098	1.64013	0.493621	3.32265	0.000891672	0.00602774
AL031123.3	10.7765	2.31302	0.696092	3.32287	0.000890957	0.00602502
AL136298.1	13.0651	2.23221	0.671708	3.32318	0.000889987	0.00601951
CFHR5	2.36535	2.64223	0.795016	3.32349	0.000888987	0.00601486
ALDH1L1-AS2	7.68821	1.62311	0.488129	3.32516	0.000883678	0.00598629
AP000248.1	2.34541	2.18772	0.657759	3.32602	0.000880944	0.00597196
RPS6P26	5.80834	1.60007	0.480952	3.32688	0.000878256	0.00595584
MAMDC2	190.715	1.56325	0.469804	3.32746	0.00087643	0.00594764
SOCS3	11162	1.61301	0.484735	3.32761	0.000875934	0.00594531
VIT	56.7703	2.98026	0.895187	3.3292	0.000870957	0.00591569
AC116049.1	4.31384	4.59386	1.37985	3.32926	0.000870784	0.00591556
DUX4L9	2.69603	2.80231	0.841088	3.33176	0.000862975	0.0058691
CR382287.1	1.44669	2.3864	0.7162	3.33203	0.000862145	0.00586514
RNA5SP284	5.80441	2.06784	0.620241	3.33392	0.0008563	0.00583052
AC109635.2	104.871	2.30327	0.690818	3.33413	0.000855679	0.00582833
BX664718.1	8.7582	5.9297	1.77823	3.33462	0.000854168	0.00582011
AC063977.5	20.0206	2.13818	0.641181	3.33475	0.000853764	0.00581839
RARRES2P1	3.98637	2.67225	0.80084	3.33681	0.000847447	0.00578351
LINC00380	2.82999	3.83282	1.14856	3.33707	0.000846664	0.00577919
VN1R96P	1.29701	2.71212	0.812506	3.33797	0.000843924	0.00576253
IL24	12.4789	1.96237	0.58779	3.33856	0.000842127	0.00575536
MIR4507	1.38711	3.13054	0.937565	3.33901	0.000840776	0.00574918
AC005479.1	4.9813	1.51876	0.454721	3.33998	0.000837842	0.00573216
ADRB1	11.5841	1.88596	0.564279	3.34225	0.000831007	0.00570159
IGFL1	1.56949	3.27619	0.98014	3.34257	0.000830057	0.0056971
AC104984.3	4.08496	1.66506	0.497913	3.34409	0.000825535	0.00567312
AC114930.1	1.99925	3.78682	1.13223	3.34457	0.000824096	0.00566775
BX276092.5	68.0222	2.72012	0.813131	3.34524	0.000822114	0.0056597
RPS13P3	3.26116	1.70687	0.510194	3.34553	0.000821263	0.00565485
FLJ36000	32.4227	2.01205	0.601199	3.34674	0.000817689	0.00563427
LINC02886	2.74213	1.61312	0.48196	3.347	0.000816906	0.00563088
SLC36A2	3.6781	2.2951	0.685612	3.34752	0.000815374	0.00562234
AL109933.5	7.26653	3.27506	0.978326	3.34761	0.000815107	0.00562173
AL078622.1	47.6198	1.78816	0.533629	3.35093	0.000805404	0.00556453
CICP28	1.46661	2.36909	0.706885	3.35145	0.000803903	0.00555714
MIR3178	3.52329	1.58805	0.473654	3.35276	0.000800093	0.00553378
AL121956.7	14.7418	2.35178	0.701217	3.35386	0.000796932	0.00551885
AC007848.1	34.8964	2.44111	0.72771	3.35452	0.000795033	0.00550966
NME8	38.2005	1.51794	0.452465	3.35482	0.000794179	0.00550572
SERPINB2	25.0217	2.253	0.671354	3.35591	0.000791038	0.0054869
MIR4420	3.70652	1.96716	0.586017	3.35683	0.00078841	0.00547853
VGLL3	823.853	1.57387	0.468736	3.35768	0.000785988	0.00546366
RNU6-558P	3.97489	1.85278	0.551755	3.35798	0.000785134	0.00546029
LINC02327	2.65258	3.40742	1.01461	3.35835	0.000784086	0.00545536
H3P18	4.84437	1.99101	0.592828	3.3585	0.000783671	0.00545346
LINC00922	4.93959	2.05806	0.612335	3.361	0.000776608	0.00541929
CEACAM7	2.54134	4.14166	1.23228	3.36097	0.000776706	0.00541929
AC103833.2	3.64989	2.3888	0.71056	3.36186	0.000774196	0.00540801
LINC01266	96.849	1.69954	0.505485	3.3622	0.000773253	0.0054024
OR51B5	4.46552	2.16934	0.645145	3.36256	0.000772241	0.00539729
AC036222.1	1.85601	2.76816	0.823046	3.36331	0.000770141	0.00538749
RPL36AP48	4.49153	1.8284	0.543612	3.36343	0.000769814	0.00538618
AL583810.3	1.90309	2.48379	0.73826	3.36438	0.000767149	0.00537339
KIR3DL1	3.59233	2.31586	0.688255	3.36482	0.00076593	0.00536777
RPS24P6	1.07592	2.44029	0.725152	3.36521	0.000764857	0.00536123
CARD17	2.94827	1.91541	0.569092	3.36573	0.000763425	0.00535216
AC092058.1	2.5312	2.26197	0.671729	3.36738	0.000758861	0.00532501
AC104619.1	3.45665	1.53827	0.456786	3.36759	0.000758289	0.00532232
BHMG1	2.01373	2.13276	0.633186	3.36831	0.000756317	0.00531269
AC006026.1	2.71774	1.51252	0.448806	3.37011	0.000751382	0.00528599
RN7SL104P	3.97979	4.01469	1.19075	3.37155	0.000747472	0.00526617
H2AC17	1.68462	2.28801	0.678431	3.3725	0.0007449	0.00524973
AP001120.5	1.39054	2.27819	0.675478	3.37271	0.000744335	0.0052479
RN7SL279P	1.74383	2.34127	0.694123	3.37299	0.000743559	0.00524435
RGR	3.43724	2.34179	0.693886	3.37489	0.000738465	0.005213
KCTD9P2	13.5206	1.68245	0.498395	3.37574	0.000736171	0.00519889
XCL1	162.236	1.6415	0.486143	3.37658	0.000733922	0.00518682
TUBB8P11	1.76125	2.34777	0.695226	3.37699	0.00073285	0.00518113
CCDC74BP1	18.9952	1.82314	0.539627	3.37852	0.000728764	0.00515823
AL449043.2	1.14597	3.00583	0.88884	3.38175	0.000720264	0.00511278
GNG14	1.4023	2.0103	0.594396	3.38209	0.000719378	0.00510743
RPLP1P5	2.47294	3.31719	0.980691	3.3825	0.000718287	0.00510156
H4C2	10.0705	1.53621	0.453646	3.38636	0.000708271	0.00504148
AC110716.2	33.9929	2.11854	0.625608	3.38637	0.000708236	0.00504148
FP236383.4	4.28392	4.588	1.35487	3.38631	0.00070839	0.00504148
AC027013.1	9.41694	2.60269	0.768448	3.38694	0.00070676	0.00503638
FRG2JP	4.13435	2.37123	0.699256	3.39108	0.000696188	0.00497852
MT-TL1	3.71257	2.23382	0.658385	3.39288	0.000691627	0.00495418
SPACA4	4.41352	1.80012	0.530343	3.39425	0.00068816	0.00493668
AL358232.1	9.77697	1.81013	0.53326	3.39447	0.000687611	0.00493458
PSMD12P1	2.14508	1.5497	0.45624	3.39669	0.000682063	0.00490389
GLDC	316.676	1.61335	0.474626	3.3992	0.000675835	0.0048694
AC090220.1	1.96588	2.49222	0.733178	3.3992	0.000675831	0.0048694
AC018445.1	1.69782	2.45994	0.723573	3.39971	0.000674562	0.0048644
HK2P1	4.54462	2.05829	0.605	3.40214	0.000668602	0.0048269
HPYR1	3.96167	1.76996	0.520025	3.4036	0.000665049	0.00480345
TFDP1P1	1.86866	2.19268	0.644207	3.4037	0.000664808	0.00480345
LINC02790	39.8427	2.73475	0.803482	3.40363	0.000664975	0.00480345
AL353803.3	5.90031	1.52771	0.448687	3.40484	0.000662016	0.00479012
KLK13	3.66257	2.59963	0.763442	3.40514	0.000661296	0.0047867
AC023141.13	1.35672	2.7295	0.801277	3.40644	0.000658171	0.00476855
OR55B1P	5.3153	1.56836	0.460224	3.40781	0.000654871	0.00475
PPIAL4E	3.47539	1.87042	0.548737	3.40858	0.000653009	0.00473841
NIBAN3	314.572	1.53521	0.450329	3.40909	0.000651803	0.00473309
FOS	40469.8	1.5685	0.460074	3.40923	0.000651465	0.00473309
TUBB8P8	2.84602	1.83893	0.539349	3.40954	0.000650731	0.00472886
AMBN	2.00309	3.48865	1.02292	3.41048	0.000648486	0.00471805
PTGDS	219.295	1.64898	0.483411	3.41114	0.000646915	0.00470823
LINC01203	52.4589	1.76565	0.517552	3.41154	0.000645981	0.00470232
PITX1	24.112	2.39416	0.701537	3.41273	0.000643147	0.004687
SERTM2	50.0273	1.81481	0.531759	3.41285	0.000642883	0.00468596
OR8D1	2.73554	4.10326	1.2023	3.41285	0.000642876	0.00468596
FCRL4	3.04943	2.65032	0.775681	3.41676	0.000633708	0.00463309
CPA3	55.1136	2.06052	0.602702	3.4188	0.000628976	0.00460374
AL139020.1	10.9102	2.6614	0.778071	3.42051	0.00062504	0.00457753
AC022929.2	1.52216	2.31562	0.67659	3.42249	0.000620495	0.00455344
AC112493.1	10.4016	2.67691	0.782068	3.42287	0.000619647	0.00454926
AC004674.1	7.88221	4.70401	1.37393	3.42375	0.000617627	0.00453617
AC106739.1	2.22392	3.16982	0.925756	3.42404	0.000616986	0.00453232
AC004817.3	3.0668	2.25327	0.657998	3.42443	0.000616084	0.00452828
AC116050.1	67.016	1.64054	0.478889	3.42572	0.000613182	0.00451211
WIF1	27.1996	2.5481	0.743792	3.42582	0.000612935	0.00451116
AC006529.1	2.69393	1.67278	0.488245	3.42611	0.000612295	0.00450817
NUPR2	3.13064	3.00134	0.875897	3.42658	0.000611226	0.00450201
FAM83C	4.47663	1.65208	0.482101	3.42684	0.000610657	0.00449954
LINC00239	4.12974	1.8569	0.541739	3.42766	0.000608808	0.00448767
GTSF1L	2.50485	2.08007	0.606818	3.42783	0.000608437	0.00448747
LINC02302	30.7154	1.95768	0.571079	3.42804	0.000607958	0.0044848
LINC01411	37.3826	2.36646	0.690226	3.42853	0.000606866	0.00447845
NEPNP	12.2473	1.82318	0.531553	3.4299	0.000603802	0.00445926
RARRES2P4	1.27608	2.83431	0.8263	3.43012	0.000603323	0.00445742
PRDM8	653.88	1.58512	0.461979	3.43116	0.000600998	0.00444495
FBP2	33.6306	1.87328	0.545696	3.43283	0.00059732	0.00442239
ETV3L	3.3696	2.02617	0.589933	3.43457	0.000593497	0.00439915
PNLIPRP2	4.62863	2.24518	0.653517	3.43554	0.000591376	0.00438522
AC006538.3	2.45403	2.59641	0.755762	3.43548	0.000591503	0.00438522
LINC02412	5.15366	1.91685	0.557924	3.43568	0.000591068	0.00438452
MT1DP	1.46665	2.70602	0.787595	3.43579	0.000590818	0.00438372
HOXA6	10.0187	1.89996	0.552763	3.4372	0.000587771	0.00436426
WFDC1	392.091	1.51893	0.441731	3.4386	0.000584733	0.00434761
AC109635.4	3.84303	1.99071	0.578826	3.43922	0.000583394	0.00434012
SH2D1A	108.338	1.57142	0.456871	3.43954	0.000582713	0.00433756
SBSN	6.44901	1.67313	0.486306	3.44049	0.000580668	0.00432548
NFYAP1	8.53644	5.27828	1.53418	3.44046	0.000580726	0.00432548
TCF24	5.57441	2.09563	0.609067	3.44073	0.000580149	0.00432432
NGEF	719.281	1.95861	0.569222	3.44085	0.000579893	0.00432325
AC097358.2	2.02523	1.76781	0.513756	3.44095	0.000579685	0.00432253
CCL3L3	324.725	1.62588	0.472408	3.44168	0.000578123	0.00431339
CYP4F30P	2.7647	3.04128	0.883183	3.44354	0.000574143	0.00428618
IMPDH1P7	1.65045	2.0675	0.600338	3.44389	0.000573415	0.00428323
NKX2-5	2.57723	3.04597	0.884402	3.4441	0.00057297	0.00428074
AC092378.1	36.1013	1.97687	0.573946	3.44434	0.000572449	0.00427824
AP000533.2	2.19419	2.71088	0.786957	3.44477	0.000571549	0.00427343
CR589904.1	10.0721	2.97399	0.863237	3.44517	0.000570711	0.00426799
RPL9P14	3.52771	1.72609	0.500812	3.44658	0.000567731	0.00424983
HP	45.3837	1.90518	0.552567	3.44787	0.000565031	0.00423208
RPL23AP35	2.30847	2.8957	0.839837	3.44794	0.000564884	0.00423208
ADAM33	635.979	1.75205	0.507971	3.4491	0.000562448	0.00421885
AC183088.4	2.05568	3.84172	1.11384	3.44908	0.000562499	0.00421885
AF213884.3	2.99077	1.51947	0.440346	3.45062	0.000559297	0.00419647
SEC14L5	39.5274	1.79269	0.51946	3.45106	0.000558383	0.00419156
IL20RA	34.529	2.01097	0.582618	3.45162	0.000557239	0.0041851
IGKV1D-43	2.01668	2.84573	0.82435	3.45209	0.000556266	0.00417942
AC104024.2	2.60546	3.09337	0.895731	3.45345	0.000553455	0.00416479
LEP	21.1156	1.62971	0.471843	3.45392	0.000552496	0.00415939
MIR3198-1	2.49472	1.7611	0.509887	3.45391	0.000552521	0.00415939
MIR4530	4.74328	2.76042	0.79905	3.45463	0.000551051	0.00415156
GPR1-AS	9.71817	2.79259	0.808292	3.45492	0.000550447	0.0041497
ADH1B	1848.45	2.03007	0.587519	3.45533	0.000549624	0.00414729
FENDRR	11.1751	2.06228	0.595951	3.46049	0.000539196	0.00407658
LINC01226	25.7076	1.63256	0.471738	3.46075	0.00053868	0.00407404
CCL21	5841.15	2.17893	0.629614	3.46074	0.0005387	0.00407404
PLIN4	235.594	1.64345	0.47479	3.46142	0.000537336	0.00406571
FAM180A	38.4126	1.71062	0.494187	3.46149	0.000537199	0.00406547
RPL17P1	4.69713	2.73842	0.791104	3.46152	0.000537136	0.00406547
RUFY4	97.482	1.52899	0.441613	3.46228	0.000535614	0.00405825
RXRG	381.982	1.88064	0.542938	3.46383	0.000532551	0.00403663
TNFSF18	40.1469	1.51745	0.437881	3.46543	0.000529385	0.00401658
AC076968.2	2.21133	2.50661	0.723315	3.46544	0.000529355	0.00401658
LIF-AS1	1.87978	2.58452	0.74561	3.46632	0.000527635	0.00400645
AC133644.1	7.89433	1.66114	0.479198	3.46651	0.000527265	0.00400522
KCNK4-TEX40	6.67951	2.20568	0.636216	3.46688	0.000526546	0.00400213
KERA	4.45562	3.87593	1.11778	3.46752	0.000525282	0.00399488
TFPI2-DT	11.6185	2.02257	0.583126	3.46849	0.000523394	0.00398287
TPTE	2.47818	3.94827	1.13801	3.46946	0.000521507	0.00397086
FAM9C	8.69231	2.42944	0.699861	3.47132	0.000517901	0.00394652
AOX3P	2.44351	2.2001	0.633777	3.47141	0.000517741	0.00394609
OR51AB1P	2.15162	3.1176	0.897457	3.47382	0.000513111	0.00391776
NNMT	3634.05	1.57509	0.453224	3.4753	0.000510279	0.00390078
FMO1	147.883	1.6405	0.472032	3.47539	0.00051011	0.00390078
AL773573.1	3.57004	2.35144	0.676591	3.47543	0.000510041	0.00390078
PLAC4	9.66108	1.74837	0.503019	3.47575	0.000509427	0.00389812
RPS17P11	5.71352	3.05625	0.87894	3.4772	0.000506677	0.00388211
DUTP1	5.33481	1.66003	0.477326	3.47777	0.000505594	0.00387625
CFC1B	2.08863	3.20945	0.922786	3.478	0.000505167	0.00387399
LRFN5	95.6203	1.70926	0.490998	3.48118	0.000499202	0.0038351
SNX19P2	1.84485	2.54584	0.730917	3.48308	0.000495679	0.00381335
AC135068.3	1.67951	3.56247	1.02274	3.48328	0.000495318	0.00381134
AC011298.1	6.89169	1.9387	0.556325	3.48484	0.000492437	0.00379069
RNU6-1010P	2.13207	2.46993	0.7086	3.48564	0.000490959	0.00378535
LINC00648	282.478	2.25417	0.64666	3.48586	0.000490561	0.00378304
CXCL11	54.3511	1.60327	0.459927	3.48593	0.000490437	0.00378284
AL035401.1	5.14828	2.97613	0.853613	3.48651	0.00048937	0.00377612
AC145285.4	3.12604	1.79244	0.513851	3.48824	0.000486208	0.00375623
IGHV7-34-1	1.21827	2.32743	0.666841	3.49024	0.00048259	0.00373351
AC008551.1	5.9556	2.18978	0.627347	3.49054	0.000482043	0.00373003
MEIS1-AS3	59.6309	1.52629	0.437249	3.49068	0.000481801	0.0037289
COL5A1-AS1	9.88078	1.99303	0.570838	3.49141	0.00048047	0.00372085
MTHFD2P7	3.64666	1.56076	0.446851	3.49279	0.000477999	0.00370767
LBHD2	2.59326	2.22357	0.636557	3.49312	0.000477406	0.00370605
MIR4671	1.18085	3.05603	0.874771	3.49352	0.000476695	0.00370275
AC079160.1	32.6367	2.1755	0.622706	3.49362	0.000476525	0.00370219
AC112907.1	2.89511	2.08311	0.596146	3.4943	0.000475309	0.00369423
ABHD12B	26.5685	1.69406	0.484796	3.49438	0.000475165	0.00369386
AC130307.1	5.52607	2.91143	0.832981	3.49519	0.000473723	0.00368487
AL354833.2	2.29563	2.47592	0.707997	3.49708	0.000470377	0.00366402
RPS10P9	3.15052	1.62468	0.464478	3.49786	0.000469008	0.00365483
PCK1	21.9552	2.13659	0.610706	3.49856	0.000467775	0.00364676
CR383656.1	3.0183	1.70902	0.488411	3.49914	0.000466761	0.00364066
IFNL3P1	1.06982	2.58259	0.738071	3.49911	0.000466812	0.00364066
RBPJL	1.44393	2.70406	0.772746	3.49928	0.000466515	0.00364019
AC121757.2	31.1926	1.64631	0.470382	3.49995	0.000465337	0.0036321
TRBJ2-2P	2.8919	2.28044	0.651225	3.50178	0.000462163	0.00361097
KCNA4	71.9855	2.29338	0.654729	3.5028	0.000460397	0.00360088
AC008278.1	2.94083	3.41934	0.975876	3.50386	0.000458561	0.00359084
MS4A13	1.88397	3.69804	1.05522	3.50452	0.000457434	0.00358419
CD1A	34.7889	2.43342	0.69391	3.50683	0.000453483	0.00355902
LINC02456	1.71034	2.59701	0.740491	3.50714	0.000452943	0.00355551
RPS27AP19	2.54177	2.35278	0.670743	3.50773	0.00045195	0.00354948
CICP25	5.7517	2.00239	0.570664	3.50887	0.000450011	0.00353753
CCN1	13342.3	1.62663	0.463451	3.50983	0.000448391	0.00352767
RSU1P2	2.98269	3.44267	0.980839	3.50992	0.000448234	0.00352715
GRAMD4P8	2.97038	2.8263	0.80463	3.51255	0.000443825	0.0034996
AC080075.1	2.50363	1.98862	0.566131	3.51265	0.000443658	0.003499
GUCY1B2	49.1716	1.67166	0.475845	3.51303	0.000443035	0.00349552
NLRP6	24.6903	1.66145	0.472786	3.51417	0.000441131	0.00348335
KCTD8	17.4577	2.33002	0.663031	3.51419	0.0004411	0.00348335
LMNTD2-AS1	74.4544	1.65939	0.47162	3.51849	0.000434016	0.00343739
RPL19P20	4.4406	1.92373	0.546678	3.51895	0.00043326	0.00343244
IGHD3-3	1.62206	3.05014	0.866662	3.51941	0.00043251	0.0034272
LINC02359	5.56085	2.43703	0.692216	3.52062	0.000430545	0.00341663
ANKRD60	3.98334	2.41826	0.686814	3.52098	0.000429951	0.00341323
MT-TM	1.38625	2.7402	0.778151	3.52142	0.000429242	0.00340901
AL135878.1	2.0894	3.55396	1.00883	3.52284	0.000426951	0.00339291
AC103564.1	1.63712	3.06388	0.869554	3.52351	0.000425878	0.00338508
LINC01974	1.97688	2.16469	0.613918	3.52602	0.000421854	0.00336002
AL031736.2	20.3892	2.15985	0.612497	3.5263	0.000421416	0.00335861
MAPK8IP1P2	110.051	1.6834	0.47737	3.5264	0.000421246	0.00335795
AC093535.2	189.91	1.63686	0.464083	3.52709	0.000420157	0.00334996
AC013287.1	35.0972	1.62619	0.460932	3.52804	0.000418655	0.00334213
ZNF804B	3.33667	2.46014	0.697219	3.52851	0.00041791	0.00333688
PGGT1BP2	1.7052	2.94925	0.83574	3.5289	0.000417285	0.00333302
ODF3	4.42848	1.80104	0.510306	3.52933	0.000416611	0.00332857
AC233701.1	1.96703	3.30272	0.935741	3.52952	0.000416309	0.00332685
BX640515.1	2.61646	2.39752	0.679238	3.52972	0.000416004	0.0033251
AC005280.2	2.30675	1.99381	0.564542	3.53174	0.000412843	0.00330189
AL162573.1	10.7336	2.88777	0.817415	3.5328	0.000411178	0.00328994
GPHA2	4.58952	1.80044	0.509572	3.53324	0.000410506	0.00328593
DDX1	25022.4	1.50025	0.424463	3.53446	0.000408603	0.00327273
EIF4A1P11	1.19391	2.27402	0.643369	3.53455	0.000408476	0.00327239
AC018761.1	2.53928	1.55291	0.439231	3.53553	0.000406954	0.00326155
MIR645	1.72608	1.83157	0.517738	3.53764	0.000403727	0.00324176
KC877982.1	2.18506	3.44811	0.974466	3.53846	0.000402468	0.00323299
AC138907.8	1.01497	2.32646	0.657375	3.53902	0.000401621	0.0032282
SPECC1P2	1.7759	2.67652	0.756241	3.53924	0.000401276	0.00322677
OR11G2	2.11922	2.33978	0.661049	3.5395	0.000400888	0.003225
CRYGD	62.1042	2.34241	0.661591	3.54057	0.000399263	0.00321574
SAPCD2P3	3.60857	1.56377	0.441593	3.54119	0.000398319	0.00321103
ANXA1	7252.73	1.5498	0.437621	3.54143	0.000397971	0.00320927
RIPPLY3	32.4935	1.98033	0.559154	3.54165	0.000397638	0.00320756
HNRNPA3P2	2.67666	2.00834	0.566833	3.54309	0.000395466	0.00319404
CYP17A1	58.9901	3.02066	0.852537	3.54314	0.000395386	0.00319404
SUSD5	239.266	1.53158	0.43204	3.545	0.000392615	0.00317498
AP001024.1	7.39219	1.59468	0.449775	3.54551	0.000391861	0.00317024
C8orf17	1.3902	2.29334	0.646789	3.54573	0.000391533	0.00316825
MED15P4	6.89096	4.66473	1.31532	3.54645	0.000390459	0.00316401
IGKV3-7	1.26035	2.98546	0.841511	3.54773	0.000388562	0.00315281
FFAR1	3.95274	2.54464	0.717243	3.54781	0.000388447	0.00315254
AP003900.1	9.78433	2.37388	0.669042	3.54818	0.000387898	0.00314874
AC023813.3	1.86546	1.9606	0.552401	3.54923	0.000386364	0.00313894
AP002414.3	2.04799	2.17047	0.611416	3.54991	0.000385359	0.00313143
RPS20P2	1.35326	2.26791	0.638799	3.55028	0.000384825	0.00312775
AC091951.3	10.0222	2.95175	0.831325	3.55066	0.000384273	0.00312458
SPECC1P1	2.51238	3.20182	0.901684	3.55093	0.000383866	0.00312258
RHOT1P2	2.32839	1.95574	0.550676	3.55153	0.000382996	0.00311617
AC090559.2	3.3243	1.66203	0.46791	3.55203	0.000382275	0.00311227
AC011474.2	3.26028	2.77592	0.781303	3.55293	0.000380965	0.00310521
PDZRN4	33.2996	1.76171	0.495701	3.55398	0.000379444	0.00309575
AC012485.3	3.8614	1.61982	0.455588	3.55544	0.000377347	0.00308387
AC012640.3	3.21886	1.7388	0.488907	3.5565	0.000375827	0.00307419
LINC01695	67.9106	2.13846	0.601176	3.55713	0.000374934	0.00306935
LINC00643	38.4282	1.51585	0.425993	3.5584	0.000373124	0.00305713
AF254983.2	2.26478	3.82027	1.07337	3.55913	0.000372085	0.00304991
SLC9A3P2	3.70429	2.68449	0.753738	3.56157	0.000368637	0.00302615
AC064869.1	2.63997	4.19869	1.17882	3.56179	0.000368336	0.00302433
LRRC74B	32.8326	1.50389	0.421922	3.56438	0.000364719	0.00300038
CMA1	13.3067	2.75044	0.771516	3.56499	0.000363877	0.00299408
AL590560.4	7.42567	2.85619	0.801157	3.56509	0.000363735	0.00299356
AC118757.1	2.56773	1.74623	0.489649	3.56629	0.000362077	0.00298118
CDH7	813.113	1.80179	0.505064	3.56744	0.000360483	0.00296996
AC026523.2	4.38383	1.89987	0.532301	3.56916	0.000358123	0.00295115
AC116456.1	15.7717	2.14129	0.599563	3.57141	0.00035506	0.00293155
PARP4P1	11.75	2.55078	0.714176	3.57164	0.000354756	0.00293029
AC112206.4	5.21731	3.21996	0.900952	3.57395	0.000351637	0.00290639
AC116616.1	8.9255	1.89404	0.529884	3.57445	0.000350967	0.00290397
ICOS	84.2989	1.63783	0.457972	3.57626	0.000348551	0.00288761
LINC00659	4.20961	1.79822	0.50245	3.5789	0.000345048	0.00286421
FCRLA	108.216	1.90389	0.531892	3.57946	0.000344305	0.00285866
CPA1	28.6115	1.63224	0.455928	3.58004	0.000343543	0.00285356
AC037487.3	7.35122	1.82927	0.510937	3.58022	0.000343304	0.00285241
MIR6784	1.26167	2.34391	0.654664	3.58033	0.000343164	0.00285226
FOXD2	62.4022	1.7563	0.490502	3.58061	0.00034279	0.00285037
AC021613.1	4.04682	2.08838	0.58253	3.58501	0.000337064	0.00280882
AC016954.1	3.62548	1.87681	0.523265	3.58673	0.000334856	0.00279525
AL606500.1	8.70268	1.53834	0.42877	3.58781	0.000333469	0.00278548
ANTXRL	3.73159	2.16797	0.603935	3.58974	0.000331004	0.00276669
MT1JP	2.08374	3.36333	0.936796	3.59025	0.000330362	0.00276243
NGFR	6641.02	1.60899	0.448049	3.59111	0.000329277	0.00275643
HS6ST1P1	8.55736	1.58746	0.442	3.59154	0.000328727	0.00275246
RPL7AP28	65.0933	2.37769	0.661939	3.59201	0.000328131	0.00274863
AC002064.1	3.74988	1.83095	0.509685	3.59233	0.00032774	0.00274596
LINC02575	41.6451	2.02093	0.56222	3.59456	0.000324937	0.00272543
LORICRIN	8.56291	2.36136	0.656721	3.59568	0.00032354	0.00271725
ELOCP21	4.33527	2.02176	0.562006	3.5974	0.000321418	0.00270237
BARX1	7.83886	1.98138	0.550686	3.59802	0.000320645	0.00269823
AL139383.1	36.4771	1.74296	0.484409	3.59812	0.00032052	0.00269812
MTND5P6	9.55574	3.11962	0.866999	3.59818	0.000320449	0.00269812
CATSPERB	12.0929	1.67495	0.465464	3.59844	0.00032013	0.00269625
SERPINA10	11.575	1.76803	0.491285	3.59878	0.000319712	0.00269332
SIGLEC6	11.8992	1.80775	0.502151	3.60001	0.0003182	0.00268469
AC079163.2	1.76295	3.45551	0.95938	3.60182	0.000316	0.0026708
RNY3P8	10.1764	1.67998	0.466355	3.60236	0.000315345	0.00266608
IGKV1-13	1.57112	3.43609	0.953696	3.60291	0.000314671	0.00266306
AC116345.1	13.5267	4.39094	1.21861	3.60325	0.000314268	0.00266024
AC113346.1	2.23978	3.94085	1.09364	3.60342	0.000314059	0.00265905
AC005920.1	8.3422	1.53002	0.424477	3.60449	0.000312772	0.00265107
AC073869.3	9.9421	3.30077	0.915602	3.60503	0.000312119	0.00264786
NCAN	4378.52	2.16399	0.600211	3.60538	0.000311696	0.00264506
LINC02351	2.13907	3.42845	0.95048	3.60707	0.000309669	0.00263055
AC008764.10	3.55471	2.01153	0.557621	3.60735	0.000309338	0.00262947
AL135838.1	2.8452	1.69766	0.470509	3.60813	0.000308407	0.00262388
LINC02253	24.8534	2.5459	0.705566	3.6083	0.000308207	0.00262277
LINC00967	5.69662	2.80608	0.77752	3.60901	0.000307366	0.00261848
SIRPG-AS1	5.34963	2.36553	0.655421	3.60918	0.000307162	0.00261733
AC073316.1	67.6746	2.69869	0.747624	3.60969	0.000306566	0.00261571
SLC5A12	237.099	2.35026	0.65087	3.61096	0.000305068	0.00260639
FGF16	41.1711	2.38326	0.659504	3.61372	0.000301834	0.00258277
DLL3	834.504	1.55054	0.429053	3.61388	0.000301651	0.00258204
AC103808.3	8.27383	3.68838	1.01997	3.61616	0.000299001	0.00256338
AL157944.1	2.846	2.49596	0.690206	3.61625	0.000298899	0.00256334
AP003040.1	1.9272	2.17186	0.600373	3.61751	0.000297448	0.00255602
INHBE	13.7971	1.53883	0.425376	3.61758	0.000297369	0.00255591
IGHV3-33-2	3.03035	2.42652	0.670684	3.61798	0.000296915	0.0025537
AC005906.2	8.1923	2.58645	0.714741	3.61872	0.000296063	0.00254752
CYP4F12	49.1895	1.74262	0.481442	3.6196	0.000295063	0.00254118
COMP	811.35	2.21476	0.611729	3.62049	0.000294045	0.00253507
AC128687.2	3.78479	1.62367	0.448305	3.62181	0.000292552	0.00252589
AC090503.2	2.0043	3.17573	0.876838	3.62179	0.000292567	0.00252589
RPS7P15	3.79969	1.92008	0.530102	3.62209	0.000292228	0.00252409
GADD45B	5292.46	1.85232	0.511273	3.62295	0.000291264	0.00251802
AP005901.5	6.11031	4.18054	1.15343	3.62443	0.000289597	0.00250754
AC092068.2	2.29824	2.1758	0.600211	3.62507	0.000288888	0.00250381
CNN2P8	2.76404	3.33336	0.919535	3.62505	0.000288906	0.00250381
AC092068.3	2.25269	2.71432	0.748618	3.62577	0.000288096	0.00250017
TNFSF9	90.3596	1.8308	0.504844	3.62647	0.000287327	0.00249742
PAGE3	8.0044	3.22354	0.888791	3.62688	0.000286864	0.00249508
GXYLT1P7	2.01007	3.51049	0.967178	3.62962	0.000283837	0.00247043
AP005230.1	4.74404	2.22126	0.611853	3.63037	0.00028301	0.0024649
SIT1	126.29	1.52716	0.420641	3.63055	0.00028282	0.00246436
CTD-2297D10.2	176.861	2.07032	0.570241	3.6306	0.000282765	0.00246436
SPAG17	46.7808	1.58908	0.437427	3.63278	0.000280384	0.00244644
AL121672.3	3.77847	1.74879	0.481337	3.63319	0.000279938	0.00244311
AC114801.3	2.33445	2.44971	0.673953	3.63484	0.000278156	0.00243196
LINC02148	1.80186	2.84852	0.783605	3.63514	0.000277827	0.00243073
IGLCOR22-2	2.87075	1.9781	0.543924	3.63673	0.000276123	0.00241747
FPR1	291.023	1.61946	0.445298	3.63679	0.000276056	0.00241743
AGGF1P8	3.06109	2.40069	0.660064	3.63706	0.000275772	0.0024155
LINC00635	5.43986	2.28911	0.629283	3.63766	0.000275131	0.00241098
FAM8A2P	2.71854	2.98947	0.821666	3.6383	0.000274442	0.00240603
AL035446.2	7.22724	2.56571	0.705113	3.63872	0.000273997	0.00240377
CRP	3.37874	3.22911	0.887391	3.63888	0.000273826	0.00240328
H3P9	1.80987	3.35651	0.922352	3.63908	0.000273618	0.00240208
INHBA-AS1	19.818	2.19484	0.603093	3.63931	0.000273374	0.00240049
NMU	191.685	2.03204	0.558069	3.64119	0.000271379	0.00238786
TNFSF11	50.0602	2.03912	0.560014	3.6412	0.00027137	0.00238786
H2AC16	8.94452	1.57633	0.432792	3.64223	0.000270288	0.00238152
GZMK	41.9452	1.85716	0.509699	3.64363	0.000268817	0.00237127
PNMA5	191.92	2.18728	0.600262	3.64388	0.00026856	0.00237063
UPK3A	9.75561	1.60802	0.44084	3.64764	0.000264663	0.00233891
VAX1	2.64774	2.95608	0.810331	3.64799	0.000264303	0.00233679
AC019185.1	1.50835	3.09521	0.848418	3.64821	0.000264069	0.00233527
CHI3L2	102.232	1.84696	0.506208	3.64862	0.00026365	0.00233263
RNA5SP530	6.02777	1.90092	0.520975	3.64876	0.000263505	0.00233242
IGLV4-3	2.54242	3.36392	0.921858	3.64907	0.000263196	0.00233075
LMO7DN-IT1	10.4754	1.915	0.524347	3.65216	0.000260044	0.00230655
AC124069.1	6.84214	2.70392	0.740141	3.65325	0.000258945	0.00229733
IGLV3-16	3.45755	3.04254	0.83261	3.65422	0.000257962	0.00229018
OR6R2P	2.14985	3.07487	0.841432	3.65433	0.000257859	0.0022898
INSC	327.737	2.43432	0.66581	3.65618	0.000255999	0.00227643
CCNO	9.04191	1.90113	0.519639	3.65856	0.000253633	0.00226007
AC243829.1	15.6809	1.71284	0.467871	3.66092	0.000251313	0.00224303
RN7SKP180	1.13769	2.31961	0.633607	3.66096	0.00025127	0.00224303
LINC02616	15.759	4.41191	1.2049	3.66163	0.000250615	0.00223991
AC087591.1	6.06066	1.91598	0.522745	3.66523	0.000247113	0.00221477
RNA5SP202	2.65564	3.08979	0.842107	3.66911	0.000243392	0.00218701
SNED1-AS1	4.33173	1.86948	0.509488	3.66933	0.00024319	0.00218611
AL160408.4	3.31818	2.48558	0.677378	3.66942	0.000243103	0.00218594
PGAM1P5	3.46033	1.5707	0.427912	3.67062	0.000241963	0.00217874
AC006206.2	70.5226	2.4202	0.659188	3.67149	0.000241136	0.00217334
AC068135.2	3.94502	4.62809	1.26057	3.67143	0.000241194	0.00217334
LINC01276	1.74281	2.78026	0.757213	3.6717	0.000240939	0.00217256
U62631.1	7.72919	2.7018	0.735609	3.67288	0.000239837	0.00216516
FAM242A	4.44746	2.14173	0.582955	3.67392	0.000238862	0.00215736
ARMC3	11.0071	1.5977	0.434843	3.6742	0.000238599	0.00215622
AC016831.6	53.2196	1.69445	0.461179	3.67417	0.000238623	0.00215622
AC013470.1	1.2274	3.08937	0.840734	3.67461	0.000238214	0.00215353
AL137186.1	6.1207	1.55261	0.422503	3.67479	0.000238046	0.00215251
KCNJ15	39.3852	1.59167	0.43309	3.67515	0.000237712	0.00215101
AC005865.1	119.888	1.64857	0.448408	3.6765	0.000236454	0.00214389
AL390334.1	18.0404	2.61675	0.711597	3.67729	0.000235723	0.00213903
ZSCAN10	5.62086	1.60167	0.435379	3.6788	0.00023433	0.00212689
PP12613	2.82846	3.36123	0.913674	3.67881	0.000234324	0.00212689
PHACTR3-AS1	9.01834	1.65833	0.450678	3.67964	0.000233565	0.00212195
GIP	3.84534	3.81524	1.03662	3.68046	0.000232815	0.00211712
AC022905.1	46.9078	1.86271	0.506087	3.68062	0.000232668	0.0021163
ZBTB45P2	1.49836	2.87195	0.78005	3.68176	0.000231631	0.00210885
AC009315.1	4.2309	2.42087	0.657226	3.68347	0.00023008	0.0020972
OR7E87P	2.61207	2.78107	0.755012	3.68348	0.000230072	0.0020972
AC007106.2	22.3169	2.74192	0.744171	3.68453	0.000229126	0.00209049
Z97200.1	37.1157	1.99336	0.540732	3.68641	0.000227442	0.00208004
ZBED2	7.47585	2.14482	0.581729	3.68697	0.00022694	0.00207647
GATA5	5.48097	2.40561	0.652285	3.68797	0.000226047	0.00207072
AC113208.5	2.53436	1.63417	0.443044	3.6885	0.000225583	0.00206844
GPS2P2	6.83955	1.76432	0.477921	3.69165	0.000222803	0.00204745
AC092745.2	22.2375	1.61097	0.436188	3.69329	0.000221374	0.00203863
AL365181.2	79.8596	1.65278	0.447474	3.69358	0.000221123	0.00203771
HSPB6	322.04	1.68845	0.457059	3.69416	0.000220615	0.00203449
OR56A1	2.28639	2.89207	0.781799	3.69925	0.000216236	0.00200369
SNORD3B-2	38.2538	2.14697	0.580354	3.69942	0.000216092	0.00200283
AC104257.1	4.97209	2.28753	0.618236	3.70009	0.000215523	0.00199804
SHH	22.6861	2.54418	0.687397	3.70118	0.000214597	0.00199137
NEK4P2	4.97922	2.77612	0.749829	3.70234	0.000213624	0.00198378
CIDEC	16.5896	2.65152	0.71564	3.7051	0.000211309	0.0019655
RPL23AP77	2.39078	2.47471	0.66732	3.70843	0.00020855	0.00194556
RPL32P34	4.5509	1.5167	0.408946	3.70881	0.000208238	0.00194359
SOD3	1373.37	1.55519	0.419289	3.70912	0.000207981	0.00194166
C1QTNF8	1.1655	3.02734	0.816108	3.70949	0.000207678	0.00194024
AC005100.1	4.71436	2.45737	0.662179	3.71103	0.000206414	0.00193077
AP005901.1	7.93293	2.9413	0.792481	3.71151	0.000206024	0.00192759
AC244394.2	16.0651	1.87622	0.505457	3.71192	0.000205696	0.00192592
IRX5	193.289	1.82228	0.490876	3.7123	0.000205381	0.00192391
OR10H5	3.39277	2.65805	0.715905	3.71285	0.000204937	0.00192068
AP001970.1	3.04989	2.42457	0.652949	3.71327	0.000204602	0.00191801
NPM1P33	1.27576	2.82418	0.760104	3.71552	0.00020279	0.00190518
AC064862.7	1.97352	3.46723	0.932973	3.71633	0.000202141	0.00190141
MIR3929	1.58196	3.09652	0.833177	3.71652	0.000201984	0.0019004
AL591438.1	3.81157	2.57061	0.69156	3.71712	0.000201504	0.00189866
IFNL4	3.2392	2.52664	0.679166	3.72021	0.000199055	0.00188064
IL1RL2	33.8158	1.55515	0.417941	3.72099	0.00019844	0.00187712
MOXD1	1116.51	2.08048	0.558613	3.72437	0.0001958	0.00185807
IGHV3OR16-13	1.79801	3.49122	0.93733	3.72464	0.000195592	0.00185702
AC125437.2	5.03984	1.64043	0.440263	3.72603	0.000194518	0.00184773
MAPRE1P2	2.37019	2.02992	0.544687	3.72677	0.000193947	0.00184276
AC108114.1	1.5475	2.47537	0.663918	3.72842	0.000192685	0.00183348
LINC02444	3.85102	3.09629	0.829972	3.7306	0.000191024	0.00182037
AGGF1P1	19.7642	2.01804	0.54089	3.73097	0.000190748	0.00181863
AC011476.2	13.1776	1.94337	0.520822	3.73136	0.000190447	0.00181622
AC108002.2	17.1719	1.73881	0.465736	3.73347	0.000188858	0.00180467
AL096854.1	22.58	2.45145	0.656578	3.73367	0.000188708	0.00180409
RPS2P28	3.09554	1.70483	0.456459	3.73491	0.000187782	0.00179619
AC018641.1	22.9459	1.54349	0.413091	3.73644	0.000186645	0.00178791
AC004597.1	4.46869	3.09428	0.828073	3.73672	0.000186436	0.00178636
LINC02833	11.1521	1.65285	0.442282	3.7371	0.000186158	0.00178449
IGHVIII-47-1	3.61015	2.29056	0.612924	3.73711	0.00018615	0.00178449
AC023511.1	2.95733	2.96303	0.792496	3.73886	0.000184857	0.00177608
AL512356.3	2.07453	2.03136	0.542942	3.74139	0.000183004	0.00176269
LINC01644	0.943979	2.56885	0.686507	3.74192	0.000182622	0.00175987
ST6GALNAC2	80.8543	2.16807	0.579301	3.74256	0.000182152	0.00175578
VSX1	4.65714	2.26106	0.603867	3.74431	0.000180891	0.00174624
RASGRF1	226.016	1.81843	0.485363	3.74652	0.000179301	0.00173394
AL136114.1	5.2165	1.93428	0.515762	3.75034	0.000176593	0.00171141
FCGR2C	194.952	1.94303	0.518099	3.75031	0.000176617	0.00171141
KRT81	22.7144	1.62692	0.433671	3.7515	0.000175782	0.00170589
AL161793.1	2.0905	2.19594	0.585306	3.75178	0.000175587	0.00170443
AC007375.3	6.84787	1.71214	0.456319	3.75208	0.000175376	0.0017028
NLRP4	3.94055	3.00443	0.800353	3.75388	0.000174116	0.00169356
CD3D	316.888	1.64555	0.438184	3.75539	0.000173071	0.00168594
AC100823.2	5.10077	1.65629	0.440978	3.75594	0.000172694	0.00168312
RARRES2P8	11.7264	2.56639	0.683187	3.75649	0.00017231	0.00168108
CYP3A43	6.04172	1.74327	0.464055	3.7566	0.000172235	0.00168078
AL110292.1	27.8618	2.3675	0.629914	3.75845	0.000170968	0.00166926
TNNT3	159.639	1.72249	0.45818	3.75942	0.000170308	0.00166491
AC005102.1	3.13831	1.88285	0.500751	3.76004	0.000169883	0.00166414
AC139491.6	1.10593	2.81779	0.749254	3.76079	0.000169378	0.00166003
U62317.3	5.68161	1.58712	0.42199	3.76105	0.000169202	0.00165879
SLC24A4	78.2193	1.53838	0.409012	3.7612	0.000169098	0.00165855
TRPC2	13.4917	1.51402	0.402485	3.76167	0.000168781	0.00165586
AL442063.1	7.20891	1.76085	0.467997	3.76253	0.000168204	0.00165198
CYP4F62P	3.34938	3.07065	0.816129	3.76245	0.000168256	0.00165198
MIR924HG	79.0042	2.15524	0.572591	3.76402	0.000167205	0.001645
AC236972.3	2.71727	3.93252	1.04472	3.76419	0.000167088	0.00164427
IGHJ2	2.15667	3.41853	0.907736	3.766	0.000165886	0.00163453
LINC02254	5.34205	2.22495	0.590611	3.7672	0.000165086	0.00162706
SMIM35	25.9858	1.54255	0.409426	3.76759	0.00016483	0.00162537
HEPACAM	18.7882	1.96757	0.522224	3.76768	0.000164774	0.00162524
GMCL2	7.26411	1.67875	0.445249	3.77037	0.000163008	0.00160962
NT5DC4	23.5085	1.83797	0.487474	3.7704	0.000162987	0.00160962
CXCL2	688.436	1.82974	0.485271	3.77055	0.00016289	0.00160953
AC004817.5	6.14733	1.99599	0.529347	3.77067	0.000162808	0.00160953
PTCHD3	4.56361	3.21082	0.851553	3.77055	0.000162887	0.00160953
C7	10227.6	2.01572	0.534336	3.77239	0.000161694	0.00160105
DSCAM-IT1	3.66591	3.09509	0.820462	3.77238	0.000161698	0.00160105
ASB10	8.84685	2.2506	0.596473	3.77318	0.00016118	0.00159714
HOXA-AS3	8.08701	1.93595	0.512956	3.77411	0.000160578	0.00159199
KLF1	17.9073	1.64974	0.437059	3.77465	0.000160234	0.00159022
RPL17P26	6.62196	1.76359	0.467208	3.77475	0.00016017	0.00158999
AC006262.2	4.34435	2.86451	0.758582	3.77614	0.00015928	0.0015836
AC010641.2	27.8995	1.6388	0.433928	3.77667	0.000158942	0.00158147
KRT2	4.46031	2.59065	0.685713	3.77804	0.000158069	0.00157359
P2RY10	124.827	1.7661	0.467311	3.77929	0.000157276	0.00156651
LINC02084	14.1611	1.76045	0.465683	3.78037	0.000156595	0.00156012
TMEM158	230.729	1.51959	0.401818	3.78178	0.000155711	0.00155285
RPL29P2	4.28305	1.55633	0.411547	3.78166	0.000155785	0.00155285
AC078906.1	15.9081	1.87914	0.496544	3.78444	0.000154052	0.00154076
RNVU1-15	17.4226	1.69924	0.448937	3.78503	0.000153693	0.00153877
KIR2DL3	3.28771	2.51763	0.664945	3.78623	0.000152951	0.00153213
ABCA8	1524.57	2.22035	0.585947	3.78934	0.000151045	0.0015158
REN	10.1238	2.22104	0.586041	3.7899	0.000150705	0.00151396
LINC02394	1.59342	3.47068	0.915678	3.79029	0.000150471	0.00151275
MS4A2	12.2168	2.67745	0.706344	3.79057	0.000150302	0.00151188
GZMA	151.337	1.52611	0.402594	3.79071	0.000150219	0.00151144
IL27	7.54147	1.98137	0.522348	3.79321	0.000148714	0.00149825
BOC	625.863	1.53898	0.405695	3.79344	0.000148572	0.00149721
C12orf56	46.9938	1.75168	0.461649	3.79441	0.000147996	0.00149375
DCAF8L1	9.00658	5.04892	1.33025	3.79548	0.000147359	0.00148927
ATP5MC2P1	3.73862	1.78781	0.470708	3.79813	0.000145792	0.00147659
GFY	6.57477	2.87487	0.756826	3.79859	0.000145523	0.00147574
SNORA80B	8.41007	1.74407	0.459036	3.79941	0.00014504	0.00147201
TRABD2B	294.092	1.68699	0.443972	3.79978	0.000144824	0.0014702
AC007240.1	34.466	1.82668	0.4807	3.80004	0.000144674	0.00146906
CCR9	17.652	2.3508	0.618511	3.80074	0.000144262	0.00146604
AP000753.3	1.97663	2.50257	0.658299	3.80156	0.000143786	0.00146235
AL445985.1	14.4617	1.76427	0.463815	3.80382	0.000142483	0.0014514
HMX3	29.7093	2.26902	0.596509	3.80383	0.000142477	0.0014514
EFEMP1	3218.86	1.64231	0.431713	3.80418	0.000142273	0.00145041
AL023755.1	18.1	2.37287	0.623674	3.80466	0.000142001	0.00144802
SAPCD2P2	2.57892	4.17116	1.09617	3.80521	0.000141685	0.00144709
ZNF670-ZNF695	52.6447	1.57281	0.413039	3.80789	0.000140157	0.00143453
HLA-G	15.3343	1.56927	0.41192	3.80964	0.000139167	0.00142628
AC012615.4	9.20073	1.55558	0.408234	3.81052	0.000138677	0.00142164
OR7E104P	7.65361	3.82308	1.00317	3.81099	0.000138409	0.00141927
ANHX	67.2169	4.46608	1.17186	3.81111	0.000138342	0.00141896
AL079305.1	2.54664	3.34754	0.878039	3.81251	0.000137561	0.00141208
AC100771.1	2.937	1.95265	0.512115	3.81292	0.000137336	0.00141015
OPN1SW	15.373	1.52951	0.40105	3.81376	0.000136867	0.00140705
CECR7	596.247	2.21875	0.581802	3.81359	0.000136962	0.00140705
SHC4	328.319	1.71896	0.450653	3.81439	0.000136522	0.00140403
GNAT1	12.7564	1.5892	0.416591	3.81477	0.000136309	0.00140296
IGHV8-51-1	2.17285	2.99162	0.783873	3.81647	0.000135376	0.00139597
LY6K	24.3623	1.78562	0.467772	3.81729	0.000134927	0.00139208
IGLV10-54	26.8224	2.88352	0.755345	3.81748	0.000134821	0.00139136
DUX4L37	23.2637	1.55586	0.407469	3.81834	0.000134352	0.00138763
AC007405.2	11.5576	2.17963	0.570797	3.81857	0.000134229	0.00138711
AP000942.1	4.31028	2.5803	0.675721	3.81858	0.000134222	0.00138711
TMEM95	3.61762	3.26474	0.854473	3.82076	0.00013304	0.00137703
AC006020.1	1.2323	2.50884	0.656115	3.82378	0.00013142	0.00136275
METTL11B	4.94373	1.96579	0.513848	3.82563	0.000130438	0.00135373
CAPN6	115.19	2.00224	0.522739	3.83028	0.000127997	0.00133091
RSPO3	135.328	1.95517	0.510353	3.83102	0.000127612	0.00132762
AL365181.3	83.005	1.63032	0.425521	3.83136	0.000127439	0.00132618
AL138895.2	2.69687	4.06482	1.06088	3.83155	0.000127341	0.00132551
C22orf42	134.328	2.31898	0.605222	3.83161	0.000127306	0.00132551
AQP7P1	63.0053	2.31708	0.604302	3.83431	0.000125919	0.00131426
RPS26P31	3.54943	1.61424	0.420842	3.83574	0.000125187	0.00130698
PPP1R14C	115.088	2.47241	0.64456	3.83581	0.000125149	0.00130698
AC242852.2	37.1494	2.8482	0.742493	3.836	0.000125052	0.00130698
ABCF2P1	2.7801	1.68568	0.439373	3.83657	0.000124766	0.0013047
AC104024.1	2.51493	2.50024	0.65164	3.83685	0.000124624	0.00130357
TPT1P3	4.85703	1.92017	0.500339	3.83774	0.00012417	0.00129952
IFITM3P1	15.9252	1.83251	0.477362	3.83882	0.000123626	0.00129524
MIR126	20.0706	1.50898	0.393047	3.8392	0.000123438	0.00129372
SNX18P13	2.86927	2.61911	0.681941	3.84067	0.000122701	0.00128869
KIR2DL4	7.82207	1.75899	0.457941	3.84108	0.000122494	0.00128722
AC097504.2	6.82236	2.03801	0.530547	3.84133	0.000122368	0.00128625
USP12-AS2	7.55054	1.618	0.421146	3.84189	0.000122089	0.00128401
PCDH11X	25.8171	2.71097	0.705482	3.84273	0.000121675	0.00128036
TMEM88B	25.2627	1.85015	0.481267	3.84433	0.000120882	0.00127306
RNF225	1.41201	2.66234	0.692503	3.84452	0.000120789	0.00127243
FOXP4-AS1	6.36193	1.91603	0.498335	3.84487	0.000120616	0.0012713
CICP13	2.73985	2.06771	0.537752	3.8451	0.000120505	0.00127048
UBL4B	61.6604	1.52186	0.395745	3.84556	0.000120279	0.00126879
ZCCHC24	1593.38	1.67951	0.436662	3.84626	0.000119934	0.00126619
TARDBPP2	13.0424	1.61505	0.419589	3.84912	0.000118542	0.00125355
AC018659.8	16.108	3.12973	0.812629	3.85136	0.000117463	0.00124419
LINC01275	8.13023	1.56796	0.407011	3.85238	0.000116973	0.00123968
AC092145.1	5.82955	1.88221	0.488473	3.85325	0.000116558	0.00123698
CX3CR1	100.886	1.68922	0.438348	3.85361	0.00011639	0.00123554
C1orf167	3.28585	2.17315	0.563876	3.85395	0.000116227	0.00123414
ANKRD20A18P	9.76281	1.51012	0.391802	3.85428	0.000116069	0.00123314
AC114964.1	5.2052	1.70227	0.441565	3.85509	0.000115685	0.00123042
GLP2R	18.0219	2.46128	0.638342	3.85574	0.00011538	0.00122853
AC116025.1	4.46325	1.97223	0.511175	3.85822	0.000114214	0.00121747
AL831737.1	4.82784	2.42599	0.628762	3.85835	0.000114153	0.00121715
ZNF541	39.3757	1.51824	0.393407	3.85919	0.000113761	0.00121359
OR11H13P	2.65284	2.68664	0.69599	3.86018	0.000113304	0.00120977
LRRC37A7P	6.05013	1.89824	0.49172	3.8604	0.000113199	0.00120899
TRGC2	85.7175	1.63133	0.422532	3.86083	0.000113001	0.00120816
AL929091.1	68.2799	1.75243	0.453906	3.86077	0.00011303	0.00120816
MT1M	118.326	2.20601	0.571368	3.86093	0.000112956	0.00120816
AL359091.1	1.69895	2.47697	0.641587	3.86069	0.000113066	0.00120816
SOWAHCP5	4.52995	4.36586	1.13086	3.86064	0.000113091	0.00120816
OR52Q1P	2.4822	3.63862	0.942057	3.86242	0.000112269	0.00120171
ANKRD20A21P	3.84944	1.57645	0.407788	3.86585	0.000110705	0.00118932
LINC01882	13.2532	1.82035	0.470887	3.8658	0.000110727	0.00118932
ENPP7	3.11887	2.02217	0.523035	3.86622	0.000110536	0.00118823
FMR1NB	12.4129	2.25531	0.583341	3.86619	0.000110547	0.00118823
GOLT1A	49.3527	1.53996	0.398254	3.86678	0.000110284	0.00118639
WDR72	245.506	3.12461	0.808023	3.86698	0.000110189	0.00118601
S1PR4	141.574	1.54383	0.398925	3.86999	0.00010884	0.00117441
AC098818.2	4.0304	1.81339	0.468019	3.8746	0.000106798	0.00115577
MSX2	14.6242	2.2553	0.58203	3.87488	0.000106679	0.00115534
TAF5LP1	71.6009	1.55366	0.400818	3.87623	0.000106087	0.0011499
SCGB1D2	5.05562	4.0541	1.04529	3.87843	0.000105135	0.00114117
AC008550.1	2.18649	1.85021	0.476865	3.87995	0.000104479	0.00113516
AC009120.4	1.97005	1.7777	0.458107	3.88052	0.000104232	0.00113361
MMP23B	44.2127	1.54365	0.397614	3.88228	0.000103481	0.00112672
AC011474.4	4.64827	2.91809	0.751483	3.88311	0.00010313	0.00112353
FOXC1	1211.96	1.92757	0.49635	3.88349	0.000102966	0.00112239
HNRNPA1P47	3.50777	3.37979	0.870209	3.88389	0.000102799	0.00112088
DEFB126	1.92832	3.74106	0.962821	3.88552	0.000102112	0.00111402
AC044802.2	2.76019	2.33042	0.599173	3.8894	0.000100492	0.00110039
PSMD10P2	4.45991	1.66869	0.429018	3.88955	0.000100429	0.00110001
VRTN	1.65888	2.73341	0.702054	3.89345	9.88291e-05	0.00108464
ALDOAP2	7.37187	1.55771	0.400053	3.89377	9.86984e-05	0.00108352
GALR3	5.11289	1.78247	0.457562	3.89557	9.79661e-05	0.0010764
SELENOV	21.3724	2.61864	0.672143	3.89596	9.78123e-05	0.00107502
AC010931.1	164.9	2.15241	0.552188	3.89796	9.70058e-05	0.00106753
RN7SL4P	35.3044	1.76941	0.453671	3.9002	9.61135e-05	0.00105967
AC008554.1	11.9832	1.794	0.459956	3.90038	9.60427e-05	0.00105919
FDCSP	369.731	3.23493	0.829379	3.90042	9.60252e-05	0.00105919
CDRT15P10	2.3881	3.41577	0.875467	3.90166	9.5536e-05	0.0010545
BEND4	584.546	1.93463	0.495769	3.90228	9.52927e-05	0.00105272
H1-4	65.7736	1.59935	0.409817	3.9026	9.51659e-05	0.001052
KRT9	152.637	2.71801	0.696228	3.9039	9.46546e-05	0.00104808
CLEC17A	78.9107	2.19887	0.563158	3.90454	9.4406e-05	0.00104592
PTCRA	30.7516	1.63146	0.417799	3.90489	9.42681e-05	0.0010447
CLDN3	168.327	1.96898	0.504015	3.90659	9.36078e-05	0.00103798
WNT1	11.9247	1.69144	0.432917	3.90707	9.34225e-05	0.00103622
AC018628.2	9.25082	1.72671	0.441771	3.90862	9.28251e-05	0.00103108
AC073348.2	8.49908	3.04073	0.77772	3.9098	9.23735e-05	0.00102679
AL353803.4	3.12147	1.95907	0.500938	3.9108	9.1991e-05	0.00102299
HNRNPA1P46	3.10385	3.81012	0.974057	3.9116	9.16868e-05	0.00102047
IGHV7-4-1	51.5874	4.67369	1.19485	3.91153	9.17118e-05	0.00102047
HLA-DPB2	31.0844	1.63262	0.4173	3.91235	9.14023e-05	0.00101834
HCCAT5	37.4429	1.69571	0.433433	3.91229	9.14268e-05	0.00101834
NRXN3	920.83	1.76641	0.45139	3.91326	9.10573e-05	0.00101524
ANKRD18B	103.754	2.10211	0.536932	3.91505	9.03855e-05	0.00100822
C3	10806.3	2.09288	0.534507	3.91554	9.02039e-05	0.00100718
AC008659.1	1.90245	2.80275	0.715357	3.91797	8.92972e-05	0.000998792
CNR2	56.5044	2.02109	0.515781	3.91851	8.90994e-05	0.000997448
OR52E5	6.5371	3.06728	0.782498	3.91986	8.86014e-05	0.000993894
AC087499.5	4.48929	3.88031	0.989922	3.91981	8.86185e-05	0.000993894
DRAXINP1	7.93902	3.71255	0.946407	3.92279	8.7531e-05	0.000984462
AL121832.1	4.78683	1.81534	0.46275	3.92294	8.74751e-05	0.00098412
IGLC6	3.94573	2.91849	0.743939	3.92303	8.74424e-05	0.00098412
TRBC1	623.917	1.79069	0.456377	3.92371	8.71955e-05	0.000982408
ITPK1P1	8.62282	1.70703	0.434905	3.92506	8.67071e-05	0.000978048
GLDCP1	2.8431	3.51791	0.8962	3.92536	8.66003e-05	0.000977129
ART3	29.5621	2.23042	0.567527	3.93007	8.49228e-05	0.000960582
RPL23AP38	2.00734	2.86368	0.728424	3.93134	8.44738e-05	0.000957055
AC078880.3	48.1442	2.20621	0.560705	3.9347	8.33012e-05	0.000945993
FAM9A	17.6223	3.23648	0.822461	3.93512	8.31563e-05	0.000944626
NPPB	27.0869	1.59402	0.404996	3.93589	8.28889e-05	0.000942977
SPIB	156.135	1.68518	0.427812	3.93908	8.17947e-05	0.00093218
ATP6V1B1	12.0762	1.62493	0.412499	3.93924	8.174e-05	0.000931831
CDH16	2.38237	2.75766	0.699919	3.93997	8.14911e-05	0.000929495
AL391256.1	3.73948	2.14448	0.544262	3.94015	8.14296e-05	0.000929116
YBX2P1	2.35259	2.22728	0.565186	3.9408	8.12109e-05	0.00092717
TFDP1P2	11.6003	1.51022	0.383066	3.94245	8.06536e-05	0.000921626
RN7SL472P	6.15416	2.48586	0.630501	3.94268	8.0576e-05	0.000921012
AC012174.1	4.28025	3.80898	0.966047	3.94285	8.05192e-05	0.000921012
IGHV2-70D	14.1429	3.81487	0.967366	3.94356	8.02796e-05	0.000918986
AL365256.1	5.22981	4.10651	1.04128	3.9437	8.02354e-05	0.000918928
CCKBR	12.7377	2.26138	0.573323	3.94434	8.00202e-05	0.000916833
AC012653.2	5.43625	3.25043	0.823818	3.94557	7.96101e-05	0.000912676
TCAM1P	242.683	2.0898	0.529496	3.94678	7.92109e-05	0.000908945
LINC01639	7.99868	2.77907	0.704138	3.94677	7.9214e-05	0.000908945
AC120498.1	3.27425	3.24604	0.822357	3.94724	7.90562e-05	0.0009082
TMEM210	3.70328	2.14327	0.542885	3.94793	7.88303e-05	0.00090646
HLA-V	17.953	2.16783	0.549124	3.94779	7.88775e-05	0.00090646
CHRND	50.5695	1.93161	0.489152	3.9489	7.8511e-05	0.000903298
PTGES	701.062	1.53973	0.389751	3.95054	7.79747e-05	0.000898481
IGFN1	725.882	2.37018	0.599965	3.95054	7.79759e-05	0.000898481
AC025575.2	6.73328	4.46859	1.13103	3.95089	7.78608e-05	0.000897692
RN7SL620P	2.44365	3.12443	0.790592	3.95201	7.74966e-05	0.000894295
HCG24	1.73018	3.26721	0.826697	3.95212	7.74603e-05	0.000894144
AL807776.1	14.4325	1.77266	0.448319	3.95401	7.68511e-05	0.000888175
PRDM16	230.092	1.98421	0.501765	3.95445	7.67101e-05	0.000887077
FP700111.2	13.0648	2.41976	0.611626	3.95627	7.61294e-05	0.000881419
TTLL6	239.341	2.89339	0.731326	3.95637	7.60979e-05	0.000881319
BANK1	182.458	1.95436	0.493769	3.95805	7.55639e-05	0.000875924
GABRQ	1175.98	1.72074	0.434699	3.95845	7.54367e-05	0.000874712
AL158077.1	2.23813	1.75278	0.442784	3.95855	7.54061e-05	0.00087462
VAX2	212.05	2.26109	0.571172	3.95868	7.53652e-05	0.000874441
ENTPD8	13.6453	1.50793	0.380878	3.9591	7.52341e-05	0.000873676
AC105393.1	6.43014	2.28327	0.576642	3.9596	7.50746e-05	0.000872086
AL353803.1	20.5764	1.68803	0.426152	3.96109	7.46092e-05	0.000867202
SLC25A24P1	8.08864	3.73778	0.943499	3.96161	7.4445e-05	0.000866306
AC005537.1	35.0755	2.27986	0.575459	3.96181	7.43833e-05	0.000865881
CCDC194	13.8035	1.78405	0.449887	3.96554	7.32298e-05	0.000853742
MRGPRD	6.89643	2.39978	0.605083	3.96604	7.30773e-05	0.000852738
SYNGR2P1	2.64519	1.99436	0.50273	3.96706	7.27654e-05	0.000849613
AC074029.1	1.44764	2.55146	0.643104	3.96741	7.26587e-05	0.000848623
AC092128.1	13.844	1.53207	0.386122	3.96785	7.25248e-05	0.000847573
GPR15	13.9185	2.05907	0.51885	3.96852	7.23214e-05	0.000846479
RASSF10	8.10752	2.2488	0.566238	3.97147	7.14297e-05	0.000837312
MXRA5Y	31.4855	2.12053	0.533649	3.97365	7.07796e-05	0.000831968
C2orf69P1	55.885	2.43602	0.612989	3.97401	7.06738e-05	0.00083123
AC006525.1	4.51605	2.88535	0.725649	3.97623	7.0016e-05	0.000825508
ANKRD30BP1	7.80596	3.79159	0.952447	3.98089	6.86577e-05	0.000812474
RNFT1P3	26.8787	1.89403	0.475743	3.98122	6.85634e-05	0.000811607
TCL6	28.4969	2.59021	0.650587	3.98134	6.8528e-05	0.000811437
AC024940.1	462.243	1.54602	0.388291	3.98158	6.84574e-05	0.00081085
BARX2	5.03576	2.59333	0.651265	3.982	6.83392e-05	0.000809947
EBF3	1518.04	1.65325	0.415029	3.98347	6.79177e-05	0.000805447
PPP1R1B	68.653	1.88066	0.472009	3.98438	6.76569e-05	0.000802786
NEK2P1	3.06475	4.26135	1.06938	3.98488	6.75155e-05	0.000801664
AC061975.6	1.78011	2.84002	0.712243	3.98743	6.67918e-05	0.000794538
LCN8	4.7111	2.48166	0.622174	3.9887	6.64365e-05	0.000791044
PAFAH1B2P2	5.07737	2.29927	0.576258	3.99	6.60721e-05	0.000787435
AC124864.2	5.90455	3.99975	1.00223	3.99084	6.58388e-05	0.000784896
LCN6	6.2294	3.14238	0.787363	3.99102	6.57897e-05	0.000784554
OR52N5	1.80979	3.50433	0.878017	3.99119	6.57439e-05	0.000784249
CHST6	121.828	1.55151	0.388659	3.99197	6.55272e-05	0.000782634
RHOT1P1	4.72568	2.18768	0.548009	3.99205	6.55051e-05	0.000782611
ATOH8	351.342	1.76284	0.441532	3.99255	6.53678e-05	0.000781213
AC005682.1	26.2339	2.04777	0.512656	3.99443	6.48499e-05	0.000775504
TFF3	114.021	1.91035	0.477508	4.00066	6.31665e-05	0.000758903
LMO3	343.741	2.42041	0.604448	4.00433	6.21928e-05	0.000749305
AL009176.1	24.0662	1.75373	0.437931	4.00459	6.2126e-05	0.000748749
LINC02417	3.61596	2.31303	0.577175	4.00751	6.13636e-05	0.000740935
TNFRSF17	22.237	1.84676	0.460745	4.0082	6.11831e-05	0.000739682
AF127577.2	3.76587	2.5304	0.631162	4.00912	6.09456e-05	0.000737332
RPL35AP21	3.98374	1.98497	0.495065	4.00951	6.08459e-05	0.000736529
IGLV1-41	3.11329	3.21685	0.802126	4.0104	6.06161e-05	0.000733978
AL158216.1	4.39647	1.58738	0.395786	4.01071	6.05377e-05	0.000733259
AC008591.1	7.88162	3.16614	0.789319	4.01123	6.04027e-05	0.000732314
AC119751.4	49.3988	1.53585	0.382746	4.01272	6.00239e-05	0.000728329
KISS1	15.6359	1.84135	0.458753	4.01382	5.97431e-05	0.000725229
AL023803.3	2.83533	2.12033	0.528053	4.01538	5.93506e-05	0.000721373
FBXO36P1	4.59229	1.5987	0.397996	4.01688	5.89729e-05	0.000717234
TRIM63	21.8844	2.88538	0.718258	4.01718	5.88976e-05	0.000716771
KCNA2	312.189	1.72068	0.428297	4.01749	5.88225e-05	0.000716535
CDH19	2030.06	3.30002	0.821019	4.01942	5.83411e-05	0.000711827
AC093642.6	20.8715	1.7677	0.439713	4.02012	5.81686e-05	0.000710335
PCAT7	639.512	1.98542	0.493794	4.02075	5.80129e-05	0.000708912
IFITM3P5	6.11165	2.01414	0.500803	4.02183	5.77489e-05	0.00070591
NEUROG2	27.1966	3.90377	0.969563	4.02633	5.66551e-05	0.000695184
SYNGR4	12.1817	2.37466	0.589762	4.02647	5.66201e-05	0.000694975
AC061999.1	2.89768	1.92612	0.478337	4.0267	5.65655e-05	0.000694525
AC023824.4	21.324	3.66087	0.908999	4.02737	5.64053e-05	0.000692779
IL9R	6.53998	1.778	0.441312	4.02889	5.60404e-05	0.000689616
AC010307.4	2.53139	3.18522	0.790031	4.03176	5.53606e-05	0.000682557
IFNL4P1	4.28974	2.96812	0.736116	4.03213	5.52728e-05	0.00068191
GPR37L1	90.4405	2.02546	0.502145	4.03361	5.49255e-05	0.000678059
FNDC7	17.5278	1.93833	0.480487	4.03409	5.48139e-05	0.000677114
NF1P7	4.49197	4.65493	1.15374	4.03463	5.46882e-05	0.000675995
LINC01515	81.5955	1.68785	0.418198	4.03601	5.43684e-05	0.000672905
SEMA3D	2822.32	2.19543	0.543757	4.03752	5.40188e-05	0.000669222
LYPD9P	7.67301	3.3029	0.81795	4.03802	5.39033e-05	0.000668006
AP005273.1	5.9445	2.02224	0.500753	4.03839	5.38184e-05	0.000667323
AC007786.4	2.37975	2.90932	0.720327	4.03889	5.37049e-05	0.000666308
BCAP31P1	1.50894	2.587	0.640397	4.03968	5.35232e-05	0.000664363
CCDC187	15.9915	1.76976	0.438004	4.04052	5.33326e-05	0.000662424
AC046158.4	3.6021	2.24691	0.555917	4.04181	5.30409e-05	0.000659438
HRH3	763.311	1.50538	0.372444	4.04189	5.30219e-05	0.000659414
C10orf90	5.36108	2.05777	0.509012	4.04268	5.28445e-05	0.00065778
AC103563.8	6.79508	5.25726	1.30037	4.0429	5.27952e-05	0.000657442
LINC00868	6.68111	1.66832	0.412509	4.04432	5.2475e-05	0.000653667
CD37	1246.8	1.57156	0.388541	4.04476	5.23776e-05	0.000653031
AP005242.4	3.28085	3.42454	0.846672	4.0447	5.23901e-05	0.000653031
MIR9-3HG	1249.15	1.56678	0.387148	4.04698	5.18828e-05	0.000647754
IGHV1OR15-6	4.19746	4.87231	1.20274	4.05101	5.09973e-05	0.000638352
PSCA	15.9105	1.57724	0.389268	4.05181	5.08233e-05	0.000636587
AC106771.1	3.75466	4.55452	1.12401	4.05202	5.07764e-05	0.000636206
CLMP	982.882	1.66501	0.410701	4.05407	5.03347e-05	0.000631631
AC018558.5	8.94122	2.49047	0.614312	4.05408	5.03315e-05	0.000631631
AC017033.1	2.71757	2.43183	0.599697	4.05509	5.01152e-05	0.000629968
AC108488.1	2.94056	1.75667	0.43311	4.05595	4.99308e-05	0.000627855
AC073869.6	16.0108	2.13906	0.52734	4.05632	4.98524e-05	0.000627074
ANKRD20A17P	34.6459	1.89163	0.466282	4.05684	4.97421e-05	0.00062589
TNFRSF8	80.0793	1.78933	0.440958	4.05783	4.95309e-05	0.000624456
AC087749.2	4.61091	1.91998	0.473021	4.05899	4.92858e-05	0.000621975
AC080023.2	16.4911	1.64888	0.405961	4.06166	4.87246e-05	0.0006159
VTI1BP1	5.25278	1.6517	0.4066	4.06223	4.86054e-05	0.000614797
AC087499.6	4.60803	4.0823	1.00479	4.06283	4.84813e-05	0.00061363
LCNL1	70.8419	1.94977	0.479752	4.06411	4.82163e-05	0.00061148
AC106795.5	7.28953	2.00543	0.493286	4.06545	4.79406e-05	0.000608985
LINC01616	17.4007	2.90681	0.714507	4.06827	4.73643e-05	0.000603054
LINC02118	7.76991	3.11021	0.764428	4.06867	4.72817e-05	0.000602201
RGS6	79.6182	1.93415	0.47499	4.07198	4.66148e-05	0.000594886
AC108471.1	6.11666	1.79786	0.441369	4.07336	4.63402e-05	0.000592362
TMEM125	4.29317	2.36679	0.581004	4.07362	4.62876e-05	0.000591981
CYP2E1	372.479	1.69897	0.416979	4.07448	4.61174e-05	0.0005901
AL161669.1	3.27794	2.55192	0.626148	4.07558	4.58998e-05	0.000587511
H4C3	22.2383	1.5507	0.380432	4.07614	4.57887e-05	0.000586478
OTOP2	6.47438	2.53481	0.621839	4.07631	4.57553e-05	0.00058644
SNORD3A	38.2974	2.34949	0.576168	4.07778	4.54674e-05	0.000583332
HNRNPA1P35	56.3159	1.51123	0.370403	4.07995	4.50456e-05	0.000579076
FP325331.1	8.67699	1.5772	0.386031	4.08568	4.39473e-05	0.000566908
SLAMF6	172.552	1.72634	0.422542	4.0856	4.39622e-05	0.000566908
FCMR	518.531	1.83111	0.447837	4.08879	4.33621e-05	0.000561648
LAMP5-AS1	32.3388	2.13503	0.52216	4.08884	4.33542e-05	0.000561648
OR52B5P	1.78	2.8295	0.692022	4.08873	4.33735e-05	0.000561648
AL122008.3	2.2504	3.04796	0.745479	4.0886	4.33986e-05	0.000561648
AC087645.2	10.4216	1.90747	0.466471	4.08915	4.3295e-05	0.000561437
IGKV5-2	8.88595	2.87468	0.702765	4.09052	4.30403e-05	0.000558698
UBE2D3P2	5.81249	1.53654	0.375568	4.09123	4.29086e-05	0.000557552
LRAT	55.6616	3.30028	0.806563	4.09178	4.28067e-05	0.000556415
AC093627.6	10.5861	2.81422	0.687536	4.0932	4.25467e-05	0.000553595
TMEM132B	263.999	1.91618	0.467703	4.09701	4.18525e-05	0.000546777
LINC02884	53.4221	2.0598	0.502561	4.09861	4.15633e-05	0.000543551
AC005702.3	6.23051	1.96413	0.47918	4.09895	4.15028e-05	0.000542943
KCNK5	395.798	1.65591	0.403971	4.09908	4.14802e-05	0.000542832
MIR1179	1.14475	2.90604	0.708941	4.09913	4.14712e-05	0.000542832
RTP5	649.938	1.66457	0.406057	4.09934	4.14332e-05	0.000542584
AC106800.3	2.6143	2.50522	0.610549	4.10322	4.07438e-05	0.000535192
LINC02820	51.9202	2.17202	0.52932	4.10342	4.07091e-05	0.000534918
AC102953.1	4.35422	1.5487	0.377403	4.10358	4.06809e-05	0.000534731
SUMO2P13	2.68657	2.05987	0.501928	4.10391	4.06225e-05	0.000534145
HOXD12	3.83137	3.65877	0.89143	4.10438	4.05392e-05	0.00053339
AC245517.1	2.1314	3.75045	0.913503	4.10557	4.03315e-05	0.000531642
AC018761.3	4.57336	1.70799	0.415893	4.10682	4.0115e-05	0.000529277
CATSPERD	9.25793	1.97973	0.481973	4.10755	3.99871e-05	0.000528493
SYCE1	63.5631	2.71215	0.659957	4.10959	3.96369e-05	0.000524044
IGFL1P1	5.28716	2.61291	0.635739	4.11003	3.95605e-05	0.000523214
AC005326.1	22.0814	1.52797	0.371742	4.11029	3.95162e-05	0.000522806
AL360015.1	5.11125	2.67797	0.65124	4.11211	3.92052e-05	0.000519405
AC004264.1	11.6957	1.99944	0.486174	4.11261	3.91217e-05	0.000518834
CFHR1	21.1261	2.63903	0.641368	4.1147	3.87686e-05	0.000515036
LINC02078	5.90524	2.22033	0.539419	4.11615	3.8525e-05	0.000512506
PANX3	3.64167	3.74444	0.909627	4.11645	3.84751e-05	0.000512019
DSCR8	19.0268	5.23873	1.27255	4.11673	3.84287e-05	0.000511754
CYP4B1	13.588	2.67093	0.648623	4.11785	3.82431e-05	0.000509987
LY9	149.112	1.74612	0.423993	4.11828	3.81711e-05	0.000509204
CXCR5	5.73679	3.18244	0.772682	4.1187	3.81018e-05	0.000508631
CALCR	17.2512	2.10055	0.509861	4.11985	3.79115e-05	0.000506616
SLC5A8	3.64882	3.88965	0.94379	4.12131	3.76724e-05	0.000504193
LINC02798	54.8473	1.78369	0.432702	4.12221	3.7526e-05	0.000502859
LINC01357	10.9761	1.79439	0.435261	4.12256	3.74685e-05	0.000502438
IGHVIV-44-1	3.38612	2.56847	0.622843	4.12379	3.72685e-05	0.00049993
OR1X1P	2.55983	4.16735	1.01046	4.12421	3.72013e-05	0.000499371
MYCNUT	6.55173	5.04542	1.22339	4.12413	3.7214e-05	0.000499371
NTSR1	20.3325	1.8622	0.45151	4.12437	3.71747e-05	0.000499352
HSPA8P13	5.06006	4.21263	1.02113	4.12545	3.70005e-05	0.000497373
CCL8	114.13	1.70925	0.414269	4.12594	3.69225e-05	0.000496497
AL357033.3	6.79935	1.60679	0.389237	4.12806	3.65839e-05	0.00049263
STXBP6	65.1583	1.94269	0.470508	4.12892	3.64465e-05	0.000491124
AC015813.3	3.99919	1.73187	0.419343	4.12996	3.62833e-05	0.000489095
CD79B	228.177	1.76397	0.427036	4.13073	3.61619e-05	0.00048797
FTH1P19	4.3476	2.28095	0.552108	4.13135	3.60644e-05	0.000486825
TMSB10P1	26.5062	1.67108	0.404441	4.13182	3.59899e-05	0.00048599
AC092903.1	4.1519	2.42331	0.586455	4.13213	3.59411e-05	0.000485501
ECRG4	153.403	1.82849	0.442246	4.13456	3.55635e-05	0.000481243
AC064862.2	3.4191	3.64527	0.881562	4.13502	3.54929e-05	0.000480456
AQP12B	5.16408	2.31454	0.559706	4.13527	3.54532e-05	0.000480088
PTBP1P	4.2798	1.57101	0.37989	4.13544	3.54272e-05	0.000480072
AIRN	36.0813	2.41956	0.584721	4.13798	3.50371e-05	0.000475622
LHX3	3.28898	2.27418	0.549293	4.1402	3.47006e-05	0.000471884
KLK3	9.50182	3.30126	0.797336	4.14037	3.46751e-05	0.000471703
AC023141.8	2.73851	3.33454	0.805242	4.14105	3.45724e-05	0.000470473
RNVU1-26	4.88143	2.15395	0.519823	4.14362	3.41863e-05	0.000465711
RPL7AP34	6.83639	1.61586	0.389549	4.14804	3.35335e-05	0.0004586
WASIR1	9.41627	2.08131	0.501488	4.15026	3.32095e-05	0.000454662
PACSIN1	692.278	1.52771	0.368032	4.15103	3.30979e-05	0.000453905
NCOR1P2	3.68107	4.0648	0.979116	4.1515	3.30307e-05	0.00045317
AL022718.1	8.49052	1.65194	0.397814	4.15255	3.28788e-05	0.000451705
SIAH1P1	6.93995	5.44304	1.31079	4.15248	3.28887e-05	0.000451705
CYP4A22-AS1	6.79646	1.76175	0.424176	4.15336	3.27633e-05	0.000450945
LINC02076	125.591	1.66902	0.401804	4.15382	3.26966e-05	0.000450283
LINC00839	1577.15	2.07897	0.500502	4.15377	3.27035e-05	0.000450283
DHRS2	546.652	1.76853	0.425602	4.15536	3.24779e-05	0.000448137
BMP2	338.427	1.63228	0.392431	4.1594	3.19086e-05	0.000441545
ARL5C	3.27091	2.44944	0.588828	4.15986	3.18447e-05	0.000440978
TLX1	4.41523	4.16783	1.00102	4.1636	3.13272e-05	0.000434436
STAP1	65.9751	1.91935	0.46077	4.16553	3.1063e-05	0.000431237
AP003498.2	5.16721	2.35994	0.56648	4.16597	3.10035e-05	0.00043072
AC234778.1	5.15877	2.01458	0.483532	4.16638	3.09469e-05	0.000430123
AC106806.1	7.01712	2.14889	0.515635	4.16747	3.08003e-05	0.000428979
AL158801.4	23.7112	1.67663	0.401969	4.17103	3.03231e-05	0.00042325
FAM183A	54.9261	2.0678	0.495705	4.17144	3.02685e-05	0.000422701
AC008760.2	14.8057	2.24113	0.537148	4.17227	3.01576e-05	0.000421397
IGHJ3	6.81958	3.35329	0.803333	4.17422	2.99009e-05	0.000418569
KLRG2	21.0248	1.89506	0.453974	4.17437	2.98809e-05	0.000418442
OR1J1	2.7177	3.12357	0.747957	4.17614	2.965e-05	0.000415358
AC127526.5	2.9459	2.60685	0.62412	4.17685	2.95575e-05	0.000414515
IGLV3-12	3.51896	3.22844	0.772889	4.1771	2.95246e-05	0.000414203
WNT7A	3.83596	2.52382	0.604065	4.17807	2.93998e-05	0.000412904
IGFBP7-AS1	40.9116	1.8324	0.438427	4.17948	2.92181e-05	0.00041095
BTC	53.539	2.84048	0.679413	4.18079	2.90503e-05	0.0004091
SDR16C5	5.09127	4.37871	1.04736	4.18073	2.9058e-05	0.0004091
TEX55	3.02203	3.63438	0.869253	4.18104	2.90175e-05	0.000409024
BLK	196.907	1.87945	0.449477	4.18142	2.89691e-05	0.00040864
CPNE6	268.185	2.36755	0.566194	4.18151	2.8958e-05	0.000408634
PAICSP4	8.38332	1.50589	0.360125	4.18159	2.89472e-05	0.00040863
AC092175.1	5.60257	5.13071	1.22673	4.18242	2.88426e-05	0.000407303
SMIM28	51.6234	3.51485	0.840039	4.18415	2.86237e-05	0.000404804
GPR26	230.269	1.84554	0.44069	4.18785	2.81612e-05	0.000399436
BX255923.2	12.5102	1.92805	0.460324	4.18846	2.80848e-05	0.000398671
C5orf17	10.6927	3.50816	0.837325	4.18972	2.79297e-05	0.000396735
AL138720.1	3.58096	2.35566	0.562142	4.19051	2.78328e-05	0.000395504
LY6D	2.42943	3.59044	0.856636	4.19133	2.77326e-05	0.000394516
NPY1R	363.075	1.92563	0.459372	4.19188	2.76649e-05	0.0003937
AC113189.3	28.1265	1.56015	0.372098	4.19285	2.75467e-05	0.000392307
OR56A4	1.90796	3.26988	0.779531	4.19467	2.73265e-05	0.000389891
IGHVIII-38-1	14.4108	2.20087	0.524574	4.19554	2.72218e-05	0.000388973
EPDR1	1327.29	1.62934	0.388282	4.19628	2.71332e-05	0.00038785
AC079848.2	21.1611	1.53788	0.366191	4.19965	2.67325e-05	0.000382689
PPP4R4	124.016	2.16261	0.51493	4.19981	2.67144e-05	0.000382572
S100A11P1	1.86911	2.58985	0.61643	4.20136	2.65311e-05	0.000380433
LINC02167	2.36475	3.56341	0.848052	4.20188	2.6471e-05	0.000379933
AC051619.10	4.21471	2.00882	0.477971	4.20281	2.63627e-05	0.000378661
AC068787.3	13.6225	3.70818	0.88158	4.20628	2.59603e-05	0.000373437
ANKRD36BP2	398.154	1.99678	0.474443	4.20869	2.5686e-05	0.000369896
AC127035.1	9.62903	1.70189	0.404178	4.21074	2.54541e-05	0.000367389
IER3	1056.81	1.78201	0.423106	4.21174	2.53412e-05	0.000366033
OSR2	247.497	2.34353	0.556384	4.21207	2.5304e-05	0.000365633
MAPK8IP1P1	16.3995	1.53803	0.365064	4.21304	2.51951e-05	0.000364196
AC092335.1	430.412	1.52784	0.362592	4.21368	2.51243e-05	0.000363309
IGKV2D-24	2.94116	3.40792	0.808206	4.21665	2.47964e-05	0.00035924
AC074290.1	10.8455	5.62649	1.3342	4.21712	2.47442e-05	0.000358754
AC132825.3	6.48833	3.8223	0.906342	4.21728	2.47262e-05	0.000358628
BCAS1	51.4886	2.46281	0.583859	4.21816	2.46308e-05	0.000357783
SPHK1	1653.73	1.73488	0.410984	4.22128	2.42915e-05	0.000352987
EVA1C	299.2	1.6471	0.39017	4.2215	2.42687e-05	0.000352921
BTN1A1	18.8778	1.70691	0.404169	4.22324	2.4081e-05	0.000350456
LMNTD2	246.034	1.51827	0.359386	4.22461	2.39352e-05	0.00034865
TP53TG3HP	9.2305	2.33363	0.552316	4.22518	2.38754e-05	0.000347988
MFAP5	847.177	2.73411	0.64704	4.22557	2.38337e-05	0.000347512
IGLL5	20.1913	2.81168	0.66535	4.22586	2.38033e-05	0.000347201
AC093639.2	2.00086	3.47099	0.821345	4.22599	2.37896e-05	0.000347132
LGI1	243.267	2.12222	0.501852	4.22878	2.34963e-05	0.000343241
CMTM5	227.366	2.37152	0.560746	4.22922	2.34499e-05	0.000342824
AC025154.2	8.45253	2.38451	0.563678	4.23027	2.33408e-05	0.000341358
AC098656.1	2.37931	3.89227	0.919533	4.23287	2.30725e-05	0.000338204
AC106882.1	2.12379	3.27334	0.772945	4.23489	2.28667e-05	0.000335698
RNVU1-30	25.5897	1.76966	0.41786	4.23507	2.28485e-05	0.000335558
LINC01235	114.608	1.96558	0.464108	4.23517	2.28377e-05	0.000335528
LINC02595	7.75592	2.30919	0.545113	4.23617	2.27367e-05	0.000334393
LINC01649	24.0217	2.45748	0.579985	4.23714	2.26384e-05	0.000333233
ONECUT3	10.7761	1.7233	0.406487	4.2395	2.24018e-05	0.000330244
IGHVII-33-1	3.81684	2.60954	0.615503	4.23968	2.23834e-05	0.000330111
KLHL14	436.098	2.18705	0.515795	4.24015	2.23373e-05	0.000329556
LAX1	55.1805	1.73627	0.409392	4.24109	2.22442e-05	0.000328434
RHCG	47.0644	1.75111	0.412787	4.24216	2.21374e-05	0.000327233
RPL12P41	5.86484	1.58882	0.374201	4.24591	2.17711e-05	0.000323057
CALCB	231.311	2.29984	0.541655	4.24595	2.17669e-05	0.000323057
AC025887.2	17.528	1.80384	0.424777	4.24655	2.17085e-05	0.000322624
AC009061.1	2.34884	2.95501	0.695679	4.24766	2.16015e-05	0.000321405
AC107419.1	12.2843	3.26157	0.767837	4.24773	2.15945e-05	0.000321405
AC037487.1	13.0568	1.53224	0.360545	4.24978	2.13983e-05	0.000318998
AC090515.1	3.62412	1.88655	0.443791	4.25099	2.12828e-05	0.000317521
RPL31P11	3.2	2.1523	0.506247	4.25147	2.12371e-05	0.000317207
[truncated: 1,394 more rows]

## Sheet: Poor prognosis
Gene	HR	HR.95L	HR.95H	P.value	PH
RPS13P2	0.496	0.303	0.813	0.00534	0.100086
PITPNC1	1.91	1.084	3.366	0.0252	0.100145
WDR90	0.424	0.233	0.772	0.00499	0.100159
MEF2BNBP1	0.492	0.261	0.925	0.0276	0.100185
ALG5	1.706	1.004	2.897	0.0482	0.100213
UBE3A	1.951	1.19	3.199	0.00809	0.100236
ZAR1L	2.386	1.378	4.132	0.00191	0.100241
VNN3	1.722	1.048	2.831	0.032	0.100306
DLG1	3.275	1.189	9.019	0.0217	0.10036
PTGES3P2	1.852	1.135	3.024	0.0137	0.100449
ZC3H8	3.374	1.352	8.419	0.00916	0.100453
RIC8B	2.027	1.031	3.983	0.0404	0.100582
SCN2A	3.304	1.325	8.241	0.0104	0.100602
ATG10-IT1	0.348	0.189	0.643	0.00074	0.100608
AL139327.1	0.59	0.362	0.963	0.0346	0.101003
ARHGAP27P2	0.413	0.249	0.688	0.000668	0.101013
TMEM18	1.926	1.004	3.695	0.0485	0.10102
AC091979.1	2.125	1.239	3.644	0.00616	0.101043
SLC25A6P2	0.466	0.274	0.79	0.00464	0.101112
LINC00944	1.941	1.166	3.233	0.0108	0.101139
TRIM71	0.572	0.345	0.95	0.0307	0.1012
PLA2G10	0.495	0.273	0.898	0.0206	0.101207
TBC1D9B	2.29	1.383	3.792	0.00129	0.101207
AP002505.3	1.676	1.007	2.791	0.0471	0.101448
AC007016.1	0.473	0.257	0.873	0.0166	0.101483
CD47	4.129	1.293	13.185	0.0167	0.101554
AC239802.2	2.406	1.224	4.73	0.0109	0.101555
LINC01004	1.975	1.184	3.293	0.00911	0.101593
PCCA-DT	0.302	0.161	0.568	0.000198	0.101607
AC120057.3	0.489	0.286	0.838	0.00922	0.101643
ACYP2	2.02	1.115	3.661	0.0204	0.101657
INTS4	1.785	1.084	2.939	0.0229	0.101662
AC020910.3	2.107	1.072	4.143	0.0307	0.101738
AP000593.2	3.159	1.875	5.322	1.55e-05	0.101755
AC004470.2	1.978	1.031	3.795	0.0401	0.101797
KCNV2	0.448	0.228	0.88	0.0197	0.101829
AL358473.1	1.762	1.068	2.907	0.0267	0.101834
AC064862.6	0.476	0.249	0.912	0.0253	0.101873
AMD1	1.854	1.008	3.408	0.0469	0.101873
DNASE1L2	0.477	0.27	0.844	0.0109	0.10193
AL121972.1	2.553	1.102	5.918	0.0288	0.101978
LAMB1	3.144	1.434	6.896	0.00425	0.102034
UQCRC2	1.891	1.157	3.089	0.011	0.102043
ATF5	0.494	0.3	0.814	0.00567	0.102081
ZNF776	1.749	1.039	2.946	0.0355	0.102176
ZNF134	1.829	1.122	2.984	0.0155	0.102242
AC026271.1	0.554	0.324	0.946	0.0306	0.102274
PES1	0.52	0.318	0.848	0.00885	0.102413
APOBEC2	1.74	1.062	2.85	0.0278	0.102596
MIR1-1HG-AS1	0.57	0.334	0.975	0.04	0.102712
AC010729.1	1.915	1.087	3.376	0.0246	0.102823
OASL	0.509	0.264	0.981	0.0438	0.102825
AC005480.1	0.521	0.299	0.908	0.0215	0.102842
MIR331	1.907	1.15	3.163	0.0124	0.102999
TMEM184B	0.465	0.268	0.807	0.00646	0.10305
CRYGC	0.435	0.214	0.885	0.0217	0.103063
IGSF5	2.017	1.167	3.486	0.0119	0.103081
ALG1L15P	0.541	0.319	0.918	0.0228	0.103102
WDR72	0.564	0.339	0.94	0.0279	0.103108
AC022306.2	5.587	1.365	22.862	0.0167	0.103195
AC012613.2	1.775	1.076	2.928	0.0248	0.103209
RPL7A	1.921	1.001	3.686	0.0497	0.103223
EIF1B	2.08	1.131	3.826	0.0184	0.103242
AC008494.2	0.488	0.241	0.987	0.046	0.103273
RIPOR2	1.76	1.08	2.87	0.0233	0.103302
RN7SKP151	2.484	1.071	5.763	0.034	0.103411
GPR85	4.753	1.162	19.443	0.0301	0.10347
SLC38A10	0.507	0.309	0.832	0.00722	0.103478
PRSS33	1.774	1.065	2.956	0.0277	0.103574
AC000123.1	3.485	1.093	11.118	0.0349	0.1036
CDR2L	0.503	0.281	0.898	0.0201	0.103635
AC015818.3	0.555	0.325	0.95	0.0317	0.103658
AC005332.2	1.765	1.072	2.907	0.0256	0.103751
AC006970.1	0.488	0.294	0.81	0.0055	0.103799
DDX39B	2.169	1.179	3.993	0.0129	0.103939
CCDC157	0.595	0.365	0.972	0.038	0.104026
AL138900.2	0.34	0.179	0.645	0.000974	0.104124
AL031729.1	0.543	0.315	0.937	0.0284	0.104144
CIDECP1	0.478	0.271	0.844	0.0109	0.104154
ZBTB17	1.713	1.009	2.909	0.0462	0.10421
RN7SL507P	2.431	1.236	4.779	0.01	0.104212
AC021733.4	1.703	1.023	2.833	0.0404	0.104276
RPS26P35	0.371	0.204	0.678	0.00125	0.104281
TMEM43	2.025	1.243	3.298	0.00462	0.104294
INA	2.366	1.305	4.29	0.00456	0.104351
AC135050.4	0.415	0.229	0.753	0.00383	0.104398
TUBA3C	0.519	0.318	0.847	0.00867	0.104412
IGKV2-30	0.567	0.347	0.926	0.0233	0.104436
CZIB	4.275	1.045	17.495	0.0433	0.104502
AL353730.1	1.938	1.191	3.156	0.00778	0.104517
POLR2G	2.455	1.24	4.861	0.00998	0.104545
RNU7-63P	0.339	0.17	0.677	0.00217	0.104548
RNU6-466P	1.888	1.026	3.474	0.041	0.104651
TOR1AIP2	0.304	0.156	0.592	0.000456	0.104653
SNX6	1.788	1.079	2.963	0.0242	0.104713
USP28	2.705	1.084	6.753	0.033	0.104715
ST3GAL6-AS1	1.728	1.037	2.88	0.0357	0.104731
GET1	2.186	1.186	4.03	0.0122	0.104782
STT3B	3.652	1.327	10.053	0.0122	0.104786
AC061709.3	0.359	0.217	0.595	6.87e-05	0.104822
GLDN	2.24	1.022	4.91	0.0441	0.104861
HDGFP1	0.503	0.288	0.876	0.0152	0.104916
RAB3IL1	0.315	0.136	0.731	0.00714	0.10492
IGLC7	0.585	0.357	0.956	0.0324	0.104921
TXNRD1	2.474	1.505	4.067	0.000353	0.104928
PLCH1	1.847	1.129	3.022	0.0145	0.105105
G0S2	0.546	0.322	0.926	0.0247	0.105119
AC099560.2	0.485	0.297	0.793	0.00393	0.105159
ZNF709	0.545	0.301	0.986	0.0449	0.105166
ARMT1	1.881	1.139	3.108	0.0136	0.105167
HERC2P11	0.583	0.344	0.988	0.045	0.105174
SCAT1	0.574	0.349	0.945	0.029	0.105174
AGBL2	0.524	0.301	0.913	0.0225	0.1052
MEFV	0.462	0.245	0.871	0.017	0.105203
LRRC8B	1.785	1.072	2.972	0.0258	0.105237
ABCC6	0.472	0.24	0.929	0.0297	0.10527
AC011495.1	0.364	0.222	0.597	6.18e-05	0.105312
PCDHA11	2.943	1.534	5.646	0.00117	0.105439
EIF1P6	0.569	0.339	0.955	0.0327	0.105503
AP003059.1	1.974	1.171	3.326	0.0107	0.105528
AP001610.2	0.533	0.327	0.869	0.0116	0.105587
NBPF20	2.064	1.221	3.487	0.00678	0.105608
GRM3-AS1	1.857	1.025	3.365	0.0411	0.105713
MIR4285	0.455	0.273	0.757	0.00245	0.105714
AL137246.1	3.634	1.654	7.983	0.00131	0.10573
CLEC3A	1.772	1.027	3.058	0.0399	0.105738
MIR5189	3.66	1.467	9.131	0.00541	0.105745
BEST1	0.386	0.206	0.725	0.00304	0.105815
AC048382.5	1.661	1.003	2.752	0.0486	0.105836
AC244250.4	1.65	1.011	2.693	0.0453	0.105853
AC026803.1	1.918	1.075	3.423	0.0274	0.10589
AKIRIN2	2.418	1.043	5.607	0.0397	0.106006
AC007861.1	2.774	1.007	7.641	0.0484	0.106055
AL391807.1	5.207	1.273	21.301	0.0217	0.106143
AL445253.1	5.207	1.273	21.301	0.0217	0.106143
MED1	1.708	1.018	2.865	0.0425	0.106379
ATAD5	1.967	1.048	3.691	0.0351	0.106459
HAGLROS	0.448	0.272	0.739	0.00165	0.106464
CFAP65	0.554	0.321	0.955	0.0334	0.106516
SLC9A7P1	0.429	0.239	0.768	0.0044	0.106634
CLCN7	0.547	0.324	0.922	0.0234	0.106761
GLIPR1	2.106	1.264	3.507	0.00422	0.106803
AURKC	2.155	1.124	4.131	0.0208	0.106833
AC078886.1	2.724	1.241	5.977	0.0125	0.106891
SMSP1	0.522	0.287	0.949	0.0329	0.106901
EPC2	3.401	1.363	8.483	0.00868	0.106917
AL034417.1	0.533	0.32	0.887	0.0156	0.106973
AC015819.3	2.088	1.281	3.402	0.00312	0.107217
SREBF2	2.089	1.024	4.263	0.043	0.107328
LMNB2	0.458	0.266	0.789	0.00494	0.107335
MAP2K6	1.884	1.069	3.32	0.0284	0.107346
MLN	1.851	1.074	3.193	0.0267	0.107354
MIR3163	0.338	0.183	0.625	0.000541	0.107372
PER3	2.641	1.555	4.487	0.000326	0.107429
KLHDC7B-DT	0.564	0.341	0.931	0.0252	0.107543
SLC25A14P1	1.932	1.11	3.365	0.0199	0.107592
AF131215.7	2.048	1.069	3.925	0.0307	0.107611
AL139353.1	1.996	1.012	3.938	0.046	0.107648
AC078852.2	0.39	0.238	0.641	0.0002	0.107666
WDR91	2.263	1.299	3.943	0.00394	0.107807
LINC02022	1.755	1.018	3.026	0.0431	0.10782
PRL	1.684	1.015	2.791	0.0435	0.10797
AP003419.3	0.461	0.258	0.823	0.00878	0.108021
SVBP	10.828	1.5	78.165	0.0182	0.108023
AC104763.2	1.836	1.116	3.023	0.0169	0.108031
RPL32P26	0.527	0.315	0.882	0.0147	0.108073
IGLV2-14	0.518	0.309	0.867	0.0124	0.108145
SSBP4	0.403	0.23	0.706	0.00148	0.108154
PSG5	0.394	0.198	0.783	0.00782	0.108199
AC027601.5	0.582	0.355	0.952	0.0311	0.10823
RSAD2	0.398	0.214	0.739	0.00354	0.108328
ELF1	1.891	1.149	3.112	0.0122	0.10833
SYNGR4	0.406	0.229	0.718	0.00196	0.108366
AC098590.1	0.38	0.23	0.628	0.000159	0.108417
AL390066.1	0.391	0.197	0.776	0.00726	0.108431
BCAT1	1.984	1.094	3.597	0.024	0.108638
LINC02825	2.346	1.012	5.441	0.0468	0.108672
EDEM3	2.283	1.398	3.729	0.000972	0.108707
AL662884.4	0.334	0.17	0.658	0.00153	0.108771
PHB	0.528	0.303	0.918	0.0237	0.108775
AL772307.1	1.887	1.094	3.256	0.0224	0.108817
AL031733.1	0.394	0.2	0.777	0.00717	0.108855
COL11A1	1.997	1.064	3.75	0.0313	0.108874
OSCAR	2.168	1.175	4	0.0133	0.108948
ZNF267	1.763	1.081	2.875	0.0231	0.109048
AC019080.3	2.451	1.452	4.139	0.000792	0.10907
AC026410.1	1.944	1.101	3.431	0.0218	0.109097
CR589904.2	0.577	0.35	0.953	0.0316	0.109127
AC069218.1	0.417	0.254	0.684	0.000543	0.109281
AC009248.2	2.16	1.297	3.599	0.0031	0.109311
UHRF1BP1	5.413	1.323	22.156	0.0188	0.109339
AC073592.3	0.594	0.358	0.983	0.0427	0.109386
FEZF1	2.068	1.022	4.183	0.0433	0.109549
IGLV3-19	0.6	0.362	0.995	0.0479	0.10961
AC246787.1	0.493	0.262	0.926	0.0278	0.109808
TDP2	2.168	1.256	3.742	0.00546	0.10982
RPL6P5	2.936	1.177	7.323	0.0209	0.109868
AC023813.3	0.544	0.334	0.889	0.015	0.109869
ZNF615	1.98	1.207	3.248	0.00686	0.109896
SORD2P	2.08	1.162	3.723	0.0137	0.10997
CCL3	1.882	1.118	3.168	0.0173	0.109996
CYB5R1	2.133	1.276	3.567	0.00388	0.110035
AL139385.1	0.502	0.271	0.927	0.0277	0.110101
FBXL3	2.899	1.758	4.779	3.03e-05	0.110104
SF3A2	0.523	0.32	0.855	0.00982	0.110106
HAND2	0.558	0.339	0.92	0.0222	0.110118
GPR155	1.742	1.011	3.002	0.0456	0.110292
RBM5-AS1	1.837	1.054	3.2	0.0318	0.11037
CSNK2A2	2.129	1.262	3.591	0.00463	0.110487
AC098656.1	0.552	0.325	0.937	0.0277	0.110527
ZNF865	0.358	0.216	0.595	7.2e-05	0.110527
BCL2L2-PABPN1	1.649	1	2.717	0.0499	0.110528
CCNDBP1	2.784	1.416	5.474	0.003	0.110599
MIR604	0.371	0.214	0.642	0.0004	0.110622
LINC00612	0.561	0.342	0.918	0.0214	0.110628
AL033528.1	3.405	1.236	9.381	0.0178	0.110631
RPL23AP42	2.525	1.459	4.369	0.00093	0.110693
TRAK1	2.155	1.299	3.573	0.00294	0.110714
DCHS1	1.764	1.045	2.976	0.0335	0.110749
AC073140.2	0.504	0.291	0.872	0.0142	0.110795
C1QTNF2	2.064	1.02	4.175	0.0439	0.110832
MRPL58	0.423	0.221	0.81	0.00947	0.110858
RNA5SP283	1.734	1.054	2.853	0.0302	0.110876
SERBP1P1	0.438	0.265	0.723	0.00126	0.110916
PRPF40B	2.122	1.011	4.453	0.0468	0.111003
NTNG1	1.88	1.143	3.094	0.013	0.111014
AC068987.2	3.347	1.05	10.673	0.0412	0.11106
CFL2	2.138	1.052	4.345	0.0356	0.111076
FER1L6-AS2	2.028	1.243	3.309	0.00464	0.11109
CCDC38	0.429	0.24	0.768	0.00441	0.111094
NSF	1.91	1.167	3.123	0.00997	0.111274
HOXC9	2.673	1.319	5.418	0.00639	0.11128
BMPR2	3.753	1.617	8.712	0.00208	0.111295
RCBTB2	2.212	1.342	3.643	0.00183	0.111424
ATF7	6.008	1.468	24.595	0.0126	0.111446
OR2W3	2.247	1.299	3.886	0.00377	0.111452
RO60	2.124	1.048	4.303	0.0366	0.111456
RENBP	0.54	0.293	0.996	0.0486	0.111479
SAMD4A	1.679	1.013	2.783	0.0444	0.111601
SLC16A14	1.698	1.035	2.785	0.036	0.111663
VN1R51P	1.889	1.084	3.292	0.0249	0.111719
SNORD62B	3.666	1.149	11.697	0.0282	0.111725
WDR4	0.449	0.275	0.734	0.00139	0.111739
PEX11B	2.329	1.411	3.844	0.00095	0.111761
IGHA1	0.524	0.294	0.935	0.0286	0.111907
AC092111.2	3.814	1.815	8.011	0.000408	0.112074
AC084824.4	2.905	1.165	7.246	0.0222	0.112099
RAB1C	0.46	0.271	0.781	0.00407	0.112111
AC091488.1	2.037	1.156	3.59	0.0139	0.112155
CCDC130	0.356	0.129	0.98	0.0456	0.112239
RNY1P12	2.166	1.214	3.864	0.00884	0.112269
NKX6-1	0.562	0.341	0.925	0.0235	0.112297
OR13C1P	1.663	1.017	2.719	0.0425	0.112391
AL807776.1	0.448	0.228	0.881	0.0199	0.112428
USP1	2.025	1.03	3.98	0.0408	0.112574
AC012254.5	1.824	1.008	3.301	0.0471	0.112589
PXDN	3.593	1.441	8.96	0.00607	0.1127
PLAG1	2.145	1.3	3.54	0.00282	0.112721
LINC00939	2.467	1.064	5.718	0.0353	0.112768
SRXN1	0.473	0.286	0.783	0.00355	0.11277
MEG9	0.48	0.288	0.8	0.00485	0.112971
HSPA2	0.563	0.327	0.972	0.0391	0.112978
RPS24P7	2.658	1.407	5.023	0.00259	0.112985
ESS2	2.017	1.022	3.978	0.043	0.112989
CC2D2A	1.978	1.033	3.788	0.0396	0.113093
CD200	3.163	1.829	5.472	3.8e-05	0.113123
AC243919.1	0.515	0.304	0.874	0.0139	0.113152
AC009093.7	0.47	0.25	0.884	0.0192	0.113164
AC008133.1	5.35	1.307	21.895	0.0197	0.113243
PHF5A	2.019	1.02	3.994	0.0436	0.113247
EXOSC10	5.965	1.457	24.421	0.013	0.113281
MARCKSL1P2	1.782	1.09	2.911	0.0211	0.113286
FAM131A	0.399	0.235	0.677	0.000663	0.113291
AC105393.1	0.496	0.303	0.811	0.00523	0.113324
RN7SL151P	0.519	0.277	0.972	0.0406	0.113385
MYCL	2.573	1.458	4.543	0.00112	0.113428
EIF4BP6	0.463	0.276	0.776	0.00347	0.113476
ADORA2A	0.447	0.227	0.88	0.0199	0.113479
DHRS4L1	1.867	1.092	3.192	0.0225	0.113565
POF1B	2.015	1.07	3.794	0.03	0.11358
C9orf153	4.183	1.311	13.348	0.0156	0.113666
CXXC1	0.488	0.293	0.813	0.00584	0.113708
PRR15L	0.512	0.29	0.904	0.021	0.113735
ZNF534	1.931	1.031	3.616	0.04	0.113743
LINC00467	0.494	0.277	0.882	0.017	0.113776
MIR634	2.665	1.069	6.642	0.0354	0.113883
AC084082.1	2.126	1.299	3.479	0.00271	0.11393
PTH1R	2.56	1.104	5.935	0.0284	0.113965
GAA	0.561	0.322	0.976	0.0409	0.113987
ANO5	1.924	1.177	3.144	0.00905	0.114008
RN7SL525P	0.541	0.332	0.881	0.0135	0.114018
AC026471.1	0.507	0.308	0.835	0.00753	0.11403
LINC02444	0.598	0.365	0.978	0.0407	0.114082
PDP1	1.85	1.128	3.034	0.0148	0.114092
FABP7P1	0.568	0.323	1	0.0498	0.1141
ATXN1L	1.816	1.004	3.284	0.0485	0.114108
TEX46	1.823	1.117	2.975	0.0162	0.114123
ATP8A1	2.39	1.376	4.15	0.00197	0.114204
MTERF2	2.09	1.222	3.574	0.00707	0.114251
AC104984.1	2.08	1.234	3.507	0.00597	0.114262
TBC1D5	1.909	1.132	3.218	0.0153	0.114308
KCNK7	0.568	0.346	0.933	0.0254	0.114314
SPRTN	1.735	1.027	2.931	0.0394	0.11432
ANKS1A	2.225	1.132	4.374	0.0204	0.114335
SPIRE1	3.368	1.35	8.404	0.00923	0.114412
AC098850.3	3.437	1.077	10.963	0.037	0.114414
AC025839.1	0.495	0.269	0.911	0.024	0.114438
RIPOR3-AS1	0.475	0.235	0.962	0.0386	0.114546
LINC02495	0.561	0.335	0.939	0.0279	0.114627
AC013391.2	0.401	0.208	0.773	0.00631	0.114745
COQ10A	2.311	1.257	4.249	0.00702	0.114784
SLC8A1-AS1	2.069	1.198	3.57	0.00906	0.114794
AC245033.3	5.054	1.235	20.682	0.0242	0.114951
MESP2	0.587	0.36	0.957	0.0328	0.114996
SLC9A3R1	0.527	0.314	0.884	0.0151	0.115009
BCL9	1.739	1.064	2.843	0.0273	0.115043
FAM153B	0.521	0.319	0.854	0.00964	0.115066
OR1F12	0.458	0.232	0.902	0.0239	0.115087
RN7SKP36	0.415	0.229	0.752	0.00372	0.115114
C19orf81	0.301	0.13	0.698	0.00514	0.115168
CCDC175	1.779	1.049	3.016	0.0326	0.115234
ZNF600	1.649	1.004	2.711	0.0483	0.115247
ZC3H12D	0.579	0.346	0.971	0.0382	0.115254
RNU6-453P	1.916	1.111	3.305	0.0194	0.115289
MICOS13	0.363	0.216	0.61	0.00013	0.115387
FABP5P7	0.319	0.18	0.564	8.45e-05	0.115424
SSC5D	0.405	0.193	0.851	0.017	0.115535
VDAC2P5	0.547	0.332	0.903	0.0183	0.115536
AC003005.2	1.878	1.021	3.455	0.0428	0.115542
NKIRAS1	2.393	1.454	3.939	0.0006	0.115548
YDJC	0.462	0.279	0.767	0.00279	0.115634
SCYGR5	2.578	1.033	6.433	0.0423	0.115667
SLC25A3	1.955	1.09	3.505	0.0245	0.115686
PXT1	1.856	1.083	3.179	0.0243	0.115857
BCL11B	0.559	0.327	0.955	0.0334	0.115996
FPR3	1.742	1.055	2.876	0.03	0.116022
SMTNL1	1.909	1.037	3.512	0.0377	0.116056
MTCH1	1.867	1.091	3.193	0.0227	0.116072
AHR	2.004	1.122	3.578	0.0189	0.116098
AC004453.1	0.427	0.258	0.708	0.000951	0.116202
PRKD3	2.63	1.338	5.169	0.00502	0.116211
SNRPCP8	0.448	0.227	0.885	0.0208	0.116265
GOSR2	0.439	0.233	0.826	0.0106	0.11627
RPL6P30	0.572	0.349	0.938	0.0269	0.116291
AC113208.5	0.412	0.214	0.793	0.00797	0.116386
RPL36P19	1.793	1.099	2.923	0.0193	0.116405
ACTG1	1.997	1.039	3.837	0.0379	0.116405
RAB6A	2.636	1.611	4.315	0.000115	0.116412
TCF7	2.386	1.174	4.851	0.0163	0.116438
HNRNPA1P56	0.497	0.279	0.888	0.0181	0.116476
EEF1A1P7	1.848	1.134	3.011	0.0137	0.11652
AC016949.1	0.593	0.364	0.967	0.0364	0.116522
AC092106.1	1.735	1.006	2.991	0.0473	0.11659
NIPSNAP3A	1.924	1.171	3.16	0.00975	0.116619
USH2A	1.719	1.05	2.815	0.0313	0.116663
AC005343.4	0.48	0.25	0.923	0.0277	0.116788
AC013549.3	0.338	0.206	0.554	1.63e-05	0.1168
GNA11	0.431	0.233	0.798	0.00741	0.116854
RN7SL832P	0.479	0.272	0.843	0.0108	0.116907
AC116317.2	0.354	0.207	0.605	0.000143	0.117009
RASSF4	1.916	1.1	3.337	0.0216	0.117048
ANKRD28	2.729	1.177	6.329	0.0193	0.117067
LINC00502	2.178	1.204	3.938	0.0101	0.117076
EPHA5-AS1	2.616	1.536	4.454	0.000399	0.117123
RPSAP76	0.567	0.345	0.931	0.025	0.117311
LCNL1	0.574	0.333	0.99	0.0458	0.117363
ZNF236-DT	0.482	0.292	0.796	0.00431	0.117388
NPL	1.746	1.003	3.042	0.0489	0.117409
KCTD6	1.839	1.127	3.001	0.0147	0.117521
AC183088.4	0.538	0.32	0.903	0.019	0.117665
AC116158.1	1.92	1.174	3.138	0.00932	0.117705
SLC45A1	1.804	1.09	2.985	0.0216	0.117712
IGHV3-21	0.375	0.219	0.642	0.000349	0.117737
NANOG	0.562	0.34	0.928	0.0242	0.117759
NRSN1	2.319	1.405	3.828	0.00101	0.117808
SEPTIN9-DT	0.505	0.274	0.931	0.0285	0.117988
RPL22P1	0.368	0.192	0.709	0.00277	0.118005
AC092650.1	0.42	0.25	0.706	0.00107	0.118042
PPIAP34	0.518	0.307	0.872	0.0133	0.118203
AC013452.1	1.809	1	3.271	0.0499	0.118236
RASL10B	0.37	0.221	0.62	0.000158	0.11828
AC138356.3	2.751	1.186	6.378	0.0184	0.118383
AC090543.2	0.303	0.176	0.523	1.74e-05	0.118482
CLPTM1L	0.404	0.238	0.687	0.000828	0.118483
TAC4	0.461	0.254	0.836	0.0108	0.118556
PHBP3	0.496	0.253	0.975	0.042	0.118571
ALDH7A1P1	0.561	0.343	0.918	0.0215	0.118573
HSPA14	1.962	1.113	3.458	0.0198	0.118628
AC069360.1	2.037	1.143	3.632	0.0159	0.118736
AL355309.1	0.502	0.306	0.824	0.00646	0.11874
AC092535.4	0.553	0.314	0.973	0.0401	0.118747
AL356317.1	0.402	0.203	0.795	0.00886	0.118762
RPL29P7	0.339	0.193	0.594	0.000157	0.118766
CDPF1	2.222	1.256	3.931	0.00611	0.118795
AC005520.2	1.689	1.004	2.843	0.0483	0.118801
AC009961.3	2.271	1.155	4.465	0.0174	0.118825
SH3BP5-AS1	2.49	1.228	5.047	0.0114	0.118842
AC053503.4	1.882	1.08	3.28	0.0256	0.118903
IGHV3-23	0.475	0.28	0.808	0.00598	0.118924
AC113386.1	1.97	1.051	3.693	0.0344	0.11893
BCAP31P1	0.397	0.239	0.661	0.000376	0.119089
AC087894.3	1.905	1.053	3.446	0.033	0.119118
AC007066.3	0.586	0.348	0.987	0.0444	0.119154
IP6K1	2.008	1.227	3.286	0.00555	0.119159
CPLX1	0.541	0.331	0.884	0.0142	0.119195
AL157831.2	0.496	0.264	0.932	0.0294	0.119444
IGKV1-12	0.579	0.339	0.989	0.0453	0.119559
IGHV1-69	0.538	0.33	0.879	0.0134	0.119789
CLEC18A	0.527	0.295	0.941	0.0304	0.119804
AP003354.1	0.473	0.252	0.886	0.0193	0.119834
PHBP8	0.541	0.316	0.926	0.025	0.119858
AC022140.1	0.525	0.301	0.915	0.023	0.119955
AC010271.2	0.567	0.332	0.969	0.0379	0.120207
CHUK	2.113	1.183	3.774	0.0115	0.120207
HDDC2	1.809	1.085	3.016	0.023	0.120216
AC048382.1	0.569	0.343	0.944	0.0289	0.120256
CAP1	1.981	1.077	3.645	0.0279	0.120281
SETD2	4.872	1.767	13.434	0.00221	0.120325
SPATA46	2.053	1.014	4.157	0.0457	0.120372
AL359955.1	1.713	1.047	2.801	0.0321	0.120421
TUBBP9	2.299	1.289	4.104	0.00484	0.120462
COX6A1P2	0.332	0.202	0.547	1.47e-05	0.120548
RPL7AP71	0.514	0.291	0.906	0.0213	0.120566
AL109976.1	0.422	0.257	0.695	0.000686	0.120623
AC019181.1	1.813	1.07	3.073	0.0271	0.120673
FAM90A26	1.896	1.138	3.16	0.014	0.120675
CLCP2	3.779	1.185	12.051	0.0247	0.1207
FPGS	0.483	0.282	0.828	0.00806	0.120703
AC138474.1	2.923	1.062	8.045	0.0379	0.120844
AC106864.1	1.693	1.023	2.802	0.0406	0.120869
RECQL	2.851	1.45	5.607	0.00239	0.120903
AC008620.2	0.56	0.325	0.965	0.0367	0.120968
KRT18P4	0.538	0.328	0.882	0.014	0.12099
AC005532.2	1.825	1.023	3.255	0.0416	0.121002
FLNC	0.48	0.282	0.815	0.00663	0.121057
ESPNL	0.395	0.18	0.866	0.0204	0.121165
AC113391.2	0.564	0.345	0.922	0.0223	0.121245
TNFRSF13C	0.517	0.304	0.879	0.0148	0.121378
AC087499.4	0.411	0.209	0.808	0.00993	0.121486
ANKMY2	1.899	1.16	3.107	0.0107	0.121513
CEBPZOS	1.779	1.09	2.902	0.0212	0.121536
PDE4DIPP1	2.496	1.076	5.792	0.0331	0.121576
AP4M1	2.038	1.087	3.821	0.0264	0.121624
SUMO1P3	0.399	0.244	0.652	0.000247	0.121633
RAB5C	0.459	0.265	0.794	0.00536	0.12165
NIM1K	2.456	1.33	4.534	0.00409	0.121675
SAMD8	2.624	1.484	4.64	0.000912	0.121676
AC007191.1	0.458	0.277	0.758	0.00238	0.12177
PHBP21	0.464	0.283	0.76	0.00231	0.121783
AC007952.5	0.308	0.172	0.549	6.75e-05	0.121808
CWF19L1	1.897	1.124	3.202	0.0164	0.121861
AC096637.2	0.472	0.27	0.824	0.00822	0.121942
PARP14	0.41	0.217	0.776	0.00609	0.12206
AC007292.3	0.354	0.197	0.636	0.000517	0.122076
EBLN1	0.478	0.254	0.899	0.0219	0.122424
OR5K2	0.443	0.25	0.785	0.00526	0.12244
DCAF12L1	1.663	1.022	2.708	0.0408	0.12262
LCN10	0.48	0.292	0.79	0.00385	0.122686
FP475955.1	2.332	1.111	4.898	0.0253	0.122727
TRBV6-5	1.637	1.002	2.676	0.0493	0.122779
MIR6796	2.324	1.003	5.388	0.0493	0.122831
SLC6A17	2.011	1.047	3.861	0.0359	0.122992
AL023802.1	0.527	0.286	0.969	0.0394	0.123114
MIR5693	1.88	1.108	3.189	0.0193	0.123144
ATG7	1.924	1.173	3.157	0.0096	0.123168
AL049733.1	2.097	1.095	4.014	0.0255	0.123365
CARS1	0.471	0.276	0.806	0.00601	0.123366
SPOCK3	2.67	1.317	5.412	0.00643	0.123438
RNU6-6P	2.786	1.509	5.144	0.00106	0.123541
AC012100.1	2.766	1.005	7.614	0.049	0.123566
AC113145.1	0.466	0.248	0.876	0.0178	0.123703
ABHD13	2.624	1.393	4.942	0.00282	0.123914
TAF7L	0.508	0.298	0.865	0.0126	0.123931
LURAP1	1.845	1.122	3.035	0.0159	0.123976
AP5S1	0.516	0.269	0.989	0.0463	0.123984
RPL5P27	0.417	0.205	0.847	0.0155	0.124103
NPM1P1	0.532	0.298	0.95	0.0329	0.124129
WDR11	2.183	1.164	4.092	0.0149	0.124133
ELAC1	2.647	1.373	5.101	0.00364	0.124135
PLEKHD1	1.927	1.155	3.214	0.012	0.124234
AC091826.2	3.06	1.112	8.424	0.0304	0.124256
PPWD1	2.028	1.186	3.468	0.00978	0.124388
C2orf69	1.763	1.058	2.938	0.0295	0.124403
RNA5SP502	0.407	0.205	0.808	0.0102	0.124428
AC008115.4	1.945	1.128	3.354	0.0167	0.124434
SNAI2	0.602	0.368	0.985	0.0433	0.124448
AIDAP1	0.472	0.252	0.884	0.0191	0.124618
MORN5	1.675	1.024	2.741	0.04	0.124671
DAG1	1.869	1.127	3.097	0.0153	0.124688
NKAPD1	1.958	1.198	3.199	0.00735	0.124709
RN7SKP38	2.958	1.41	6.205	0.00413	0.124724
FXNP2	0.504	0.282	0.902	0.021	0.12473
AC092145.1	1.673	1.024	2.735	0.0401	0.124738
RUNX3-AS1	1.893	1.15	3.116	0.012	0.124775
LINC02277	0.536	0.292	0.985	0.0446	0.124819
GARS1-DT	1.714	1.038	2.831	0.0353	0.124823
PTENP1	1.992	1.14	3.478	0.0154	0.124831
AC093249.5	2.47	1.318	4.629	0.00477	0.12485
SUPT20HL1	1.999	1.18	3.389	0.0101	0.124868
RPL26P19	0.399	0.207	0.766	0.00575	0.125073
AC093151.7	1.844	1.12	3.036	0.0161	0.125216
MRPL44	2.344	1.393	3.942	0.00133	0.125222
POLR3C	2.347	1.24	4.442	0.00874	0.125265
LINC01908	2.58	1.035	6.432	0.042	0.125293
AL807752.4	0.412	0.214	0.792	0.00786	0.125417
AC011445.1	0.462	0.277	0.77	0.00304	0.125554
LINC02405	1.803	1.098	2.959	0.0198	0.125613
LURAP1L	1.903	1.121	3.23	0.0172	0.125622
RN7SKP193	0.497	0.252	0.981	0.0437	0.125727
AC009271.1	3.011	1.487	6.097	0.00219	0.125814
AL121759.1	1.845	1.035	3.289	0.0377	0.125818
MMD	1.898	1.049	3.433	0.0342	0.125819
IGLV5-45	0.605	0.369	0.992	0.0465	0.12582
LINC00881	1.738	1.038	2.91	0.0357	0.125946
KLRD1	2.167	1.033	4.545	0.0408	0.125978
ACTBP13	2.582	1.035	6.44	0.042	0.125982
DRP2	1.921	1.154	3.198	0.0121	0.126016
LASP1	2.289	1.4	3.742	0.000965	0.126067
LINC01164	0.493	0.302	0.805	0.00469	0.126079
LRRC40	7.372	1.801	30.182	0.00547	0.126094
AL590084.1	0.328	0.164	0.655	0.00158	0.126108
PRKAR1AP1	0.403	0.225	0.719	0.00213	0.12611
CHCHD10	0.471	0.245	0.907	0.0244	0.126318
IGLV2-11	0.577	0.341	0.979	0.0416	0.126331
ANAPC15	1.671	1.025	2.723	0.0393	0.126335
SHD	0.459	0.239	0.882	0.0194	0.126403
SCUBE1	2.189	1.187	4.04	0.0122	0.126408
GLIPR1L1	1.669	1.022	2.726	0.0407	0.126501
HSD3BP4	2.08	1.024	4.222	0.0427	0.126557
LINC02675	1.885	1.103	3.222	0.0204	0.126671
FAM167B	0.482	0.255	0.911	0.0246	0.126784
BTBD19	0.602	0.368	0.985	0.0434	0.126931
POU2AF1	0.382	0.165	0.885	0.0248	0.126976
DMBT1L1	0.516	0.293	0.908	0.0217	0.127133
ANHX	0.51	0.266	0.977	0.0425	0.127145
LINC00687	0.431	0.253	0.733	0.0019	0.127177
AL136979.1	0.346	0.167	0.715	0.00415	0.127225
CYP19A1	1.856	1.095	3.146	0.0215	0.127346
PTTG4P	3.447	1.252	9.491	0.0166	0.127463
AC092919.2	2.005	1.043	3.855	0.0369	0.12752
AL161787.1	0.417	0.251	0.693	0.000725	0.127626
DGKA	1.647	1.004	2.7	0.048	0.127648
SAMD9	1.717	1.052	2.803	0.0306	0.127699
DNPEP	0.607	0.373	0.988	0.0445	0.127735
MED15P4	0.46	0.249	0.851	0.0134	0.127783
CHMP5	1.931	1.095	3.406	0.023	0.12782
BCRP8	1.948	1.19	3.189	0.00797	0.127856
DYNC1I2	5.982	1.461	24.483	0.0129	0.127873
DDX6P2	0.596	0.356	0.997	0.0487	0.128013
AC090114.3	0.451	0.27	0.754	0.00237	0.12803
AL133485.3	1.865	1.141	3.047	0.0129	0.128127
IL10	1.992	1.04	3.813	0.0375	0.128235
LCMT1	1.94	1.065	3.535	0.0303	0.128325
MSL1	1.684	1.031	2.751	0.0373	0.128329
LINC02693	1.869	1.073	3.254	0.0272	0.128352
BICD1	2.95	1.071	8.125	0.0363	0.128521
RPS16P9	0.445	0.256	0.777	0.00435	0.128624
SNORD111	0.424	0.259	0.694	0.000639	0.128729
AC011755.1	2.193	1.17	4.11	0.0143	0.128742
C1orf94	2.119	1.26	3.564	0.00463	0.128791
AL136038.3	0.509	0.295	0.879	0.0153	0.128792
MIR1244-3	2.183	1.235	3.858	0.00724	0.128797
TMEM45B	0.394	0.205	0.757	0.00515	0.128808
VN1R71P	1.685	1.03	2.756	0.0376	0.128845
FAM161B	3.055	1.639	5.694	0.000439	0.128953
PRDM1	2.225	1.208	4.096	0.0103	0.128989
ACTG1P12	0.437	0.266	0.716	0.00103	0.12902
NMNAT1P1	0.454	0.237	0.87	0.0174	0.129101
MYO10	3.544	1.111	11.309	0.0326	0.129119
IGHV5-51	0.578	0.347	0.962	0.035	0.129184
AL139158.1	0.46	0.269	0.789	0.0048	0.129191
ADAT2	2.029	1.121	3.675	0.0195	0.129247
DNAH17-AS1	0.541	0.311	0.943	0.0301	0.129303
AC078852.1	0.544	0.309	0.958	0.0349	0.129353
AC093843.1	0.424	0.221	0.816	0.0102	0.129456
AC244453.3	0.545	0.305	0.971	0.0395	0.12948
AL591848.1	2.06	1.017	4.173	0.0448	0.129838
AC083880.1	0.451	0.261	0.778	0.00419	0.129903
FBXL18	0.579	0.356	0.943	0.0282	0.129904
RIPPLY1	1.911	1.158	3.154	0.0113	0.129918
ATP8B4	2.05	1.25	3.364	0.00447	0.12992
ZNF239	0.502	0.297	0.846	0.00974	0.130073
RGS4	0.566	0.346	0.924	0.0228	0.130079
ZNF582	1.821	1.103	3.007	0.0192	0.13015
LINC02242	2.911	1.058	8.011	0.0385	0.130177
FSCB	0.492	0.262	0.927	0.0282	0.130203
SOX5-AS1	1.892	1.075	3.329	0.0271	0.130384
IGKV1D-13	0.606	0.372	0.988	0.0445	0.130398
AC120024.1	0.509	0.311	0.833	0.00723	0.130441
RN7SL752P	0.408	0.225	0.739	0.00313	0.13046
SDCBP2	1.86	1.122	3.082	0.0161	0.130532
AC004543.1	2.42	1.103	5.311	0.0276	0.130578
AC005391.1	0.409	0.208	0.805	0.00962	0.130675
MIR1250	0.518	0.293	0.914	0.0232	0.130707
CD1E	2.492	1.265	4.907	0.00829	0.130827
SGK3	2.223	1.3	3.801	0.00352	0.130834
LINC01491	1.708	1.041	2.801	0.034	0.130849
TWF1	1.761	1.011	3.066	0.0456	0.130878
MIOX	0.398	0.232	0.681	0.000789	0.130902
PRAL	0.46	0.248	0.853	0.0137	0.130956
PHF2	3.647	1.142	11.643	0.0289	0.130966
PSMA6	0.551	0.337	0.901	0.0175	0.131127
GATA3-AS1	0.51	0.271	0.958	0.0363	0.131139
ATP1A2	2.413	1.259	4.624	0.00794	0.131155
VPS33B-DT	0.338	0.171	0.667	0.00175	0.131184
DYNC2I1	0.381	0.152	0.954	0.0392	0.131217
C5orf58	2.096	1.216	3.611	0.00768	0.131288
RPL7P6	2.11	1.122	3.965	0.0204	0.131334
AC091814.1	3.822	1.198	12.193	0.0235	0.131438
AP2B1	2.375	1.238	4.557	0.00926	0.1315
TLCD1	0.561	0.326	0.968	0.0377	0.131511
BCL6	2.406	1.306	4.433	0.00488	0.131518
AP001330.3	4.866	1.19	19.896	0.0277	0.131572
RNU6ATAC3P	0.54	0.306	0.954	0.0337	0.131583
LINC00997	0.526	0.28	0.987	0.0455	0.131596
AC091889.1	0.522	0.295	0.921	0.0249	0.131607
LRRC37A17P	0.532	0.294	0.966	0.038	0.131708
SLC14A1	2.72	1.539	4.806	0.000572	0.131727
MARK2P8	0.462	0.255	0.839	0.0111	0.131777
SOCS1	0.59	0.354	0.986	0.044	0.131881
ZC3H7A	4.467	1.621	12.315	0.00381	0.13206
AC012653.2	0.589	0.361	0.961	0.0341	0.132181
ACVR1	1.745	1.043	2.919	0.0339	0.132209
AC025171.2	2.143	1.31	3.505	0.00241	0.132234
SEC24D	5.225	1.278	21.367	0.0214	0.132332
AC080128.2	0.536	0.329	0.873	0.0122	0.132494
AL096869.3	0.528	0.318	0.876	0.0135	0.132588
AC011005.1	0.435	0.237	0.801	0.0075	0.132726
RNA5SP354	1.983	1.01	3.895	0.0469	0.132845
ARL4AP4	5.965	1.457	24.414	0.013	0.132903
PANK2	0.464	0.235	0.916	0.0269	0.132909
RNU6-10P	0.496	0.303	0.811	0.00514	0.132963
AC145423.2	0.605	0.368	0.995	0.0477	0.132989
ELAPOR2	1.904	1.167	3.108	0.00993	0.133015
MRPS25	3.3	1.321	8.24	0.0106	0.133024
LINC01050	0.445	0.219	0.901	0.0244	0.133091
TTLL1-AS1	1.811	1.027	3.192	0.0401	0.133148
P2RY14	1.751	1.066	2.877	0.0271	0.133163
DIO2-AS1	2.005	1.047	3.839	0.0359	0.133182
CICP27	0.467	0.286	0.763	0.00237	0.133212
NDST1-AS1	2.005	1.106	3.636	0.022	0.133247
UXS1	1.852	1.05	3.265	0.0332	0.133254
LINC00423	0.496	0.251	0.978	0.0429	0.133309
AL357874.1	0.499	0.295	0.844	0.00948	0.133318
GPC1	1.746	1.072	2.842	0.0252	0.133339
SYT16	1.748	1.022	2.989	0.0413	0.133383
RPL12P7	1.94	1.17	3.218	0.0102	0.133421
ZNF503-AS2	0.53	0.316	0.889	0.0162	0.133444
TRBV25-1	2.097	1.119	3.928	0.0208	0.133461
AC073236.1	0.557	0.316	0.979	0.0421	0.133468
AC027801.4	0.583	0.358	0.95	0.0302	0.133573
AC125618.1	0.301	0.166	0.547	8.07e-05	0.133613
ARPC4	0.499	0.275	0.905	0.022	0.133615
MGST3	1.669	1.024	2.72	0.0401	0.133619
FBRSL1	0.538	0.305	0.948	0.0321	0.133635
AC005034.4	1.806	1.063	3.068	0.0288	0.133639
MIR222HG	1.702	1.031	2.808	0.0375	0.133753
AC090994.1	2.102	1.002	4.41	0.0495	0.133779
TMEM132D	2.086	1.265	3.442	0.00399	0.13391
AC006001.3	0.448	0.204	0.984	0.0454	0.133944
AL512593.1	0.438	0.222	0.863	0.017	0.133976
RPL23P5	0.415	0.22	0.781	0.0064	0.134151
RPS26P20	0.568	0.347	0.929	0.0243	0.134306
GSTA4	2.069	1.234	3.472	0.00587	0.134313
HIPK3	2.528	1.528	4.184	0.000307	0.13443
SGMS1	1.739	1.068	2.831	0.0261	0.134495
AC097500.1	2.533	1.322	4.854	0.00509	0.134578
ANKRD30B	1.971	1.189	3.266	0.00847	0.134605
RPL7AP65	0.543	0.299	0.985	0.0444	0.134613
STK38	2.228	1.363	3.642	0.00139	0.134629
SBDSP1	3.037	1.637	5.633	0.000426	0.134629
LINC02037	2.15	1.297	3.565	0.00299	0.134635
FAM3B	0.407	0.2	0.829	0.0132	0.134705
AC093512.2	0.576	0.351	0.944	0.0286	0.134722
LINC00304	0.55	0.304	0.995	0.0483	0.134738
RNA5SP469	0.525	0.318	0.868	0.012	0.134743
AC012358.1	3.544	1.286	9.766	0.0144	0.134798
AL450345.2	2.423	1.358	4.325	0.00275	0.134821
PPIAP58	1.936	1.142	3.281	0.0142	0.134829
AL031602.2	1.718	1.04	2.836	0.0346	0.134883
AC104964.3	2.749	1.434	5.271	0.00233	0.134894
TUBA3GP	0.595	0.355	0.995	0.0479	0.134895
PPIAP89	0.374	0.188	0.742	0.00494	0.134967
ZC3H18	0.486	0.24	0.985	0.0452	0.134981
NPIPB10P	1.731	1.057	2.833	0.0292	0.134998
IGHV3-73	0.573	0.352	0.935	0.0257	0.135051
AC105180.2	2.021	1.237	3.303	0.00498	0.135155
SLC35D2	2.115	1.17	3.824	0.0131	0.135182
AC010226.1	2.073	1.272	3.378	0.00344	0.135344
AP003696.1	1.649	1.01	2.693	0.0454	0.135429
SYNC	1.932	1.13	3.305	0.0161	0.135446
AC092687.1	1.634	1.002	2.664	0.049	0.135593
AC004223.4	1.747	1.069	2.855	0.026	0.135617
LAMC3	2.495	1.001	6.217	0.0497	0.135652
FBXO25	3.46	1.257	9.526	0.0163	0.135672
AC139795.1	2.25	1.071	4.726	0.0322	0.135746
TAS2R14	4.126	1.498	11.363	0.00611	0.135773
AC022613.2	2.234	1.133	4.403	0.0203	0.135779
KCTD18	2.103	1.219	3.629	0.00757	0.135811
ARMCX7P	0.396	0.22	0.713	0.00204	0.135898
INHA	0.586	0.356	0.963	0.0349	0.135903
AC004067.1	1.873	1.145	3.064	0.0124	0.13592
AL139082.1	2.277	1.125	4.61	0.0222	0.135928
AMMECR1	2.103	1.096	4.034	0.0253	0.135942
AC022296.3	0.391	0.204	0.752	0.0049	0.136034
ALDH3B1	0.519	0.282	0.956	0.0354	0.136062
LRRC59	0.552	0.329	0.923	0.0237	0.136123
AC116651.1	1.916	1.175	3.124	0.00914	0.136191
BLOC1S2	2.063	1.258	3.382	0.00409	0.136223
AC093732.1	1.798	1.092	2.959	0.0211	0.136245
CEPT1	3.276	1.027	10.457	0.045	0.136251
EIF3LP1	0.398	0.24	0.663	0.000394	0.136285
RNF139-AS1	2.159	1.295	3.6	0.00317	0.136444
TPH2	1.814	1.111	2.96	0.0172	0.136478
VN1R107P	0.574	0.338	0.975	0.0399	0.136553
SYNDIG1L	0.606	0.371	0.991	0.046	0.136554
AC242022.2	0.408	0.212	0.786	0.00733	0.136557
MMP25	2.09	1.172	3.729	0.0125	0.136596
AC017116.2	0.516	0.289	0.922	0.0254	0.136737
TTC27	1.936	1.11	3.375	0.0199	0.136898
AC091729.1	0.588	0.353	0.98	0.0415	0.137136
AC083982.1	0.572	0.346	0.944	0.029	0.137163
INPP5A	1.726	1.059	2.814	0.0286	0.137176
TMEM248	1.726	1.024	2.91	0.0406	0.137288
C10orf82	2.573	1.394	4.751	0.00252	0.137365
RN7SL806P	2.363	1.285	4.345	0.00568	0.137375
MTCYBP24	2.032	1.219	3.388	0.00655	0.137419
TTC39C	1.693	1.003	2.857	0.0488	0.137461
TRAPPC3L	1.867	1.144	3.046	0.0124	0.137502
AL357054.5	0.531	0.298	0.947	0.0321	0.137521
MCRIP2	0.418	0.231	0.756	0.00391	0.137539
ARHGAP21	2.388	1.442	3.955	0.000717	0.137565
COX20P1	0.55	0.319	0.949	0.0317	0.13761
PON1	2.362	1.42	3.929	0.000932	0.137611
SCAMP1	2.198	1.322	3.653	0.00239	0.137645
FBXO31	2.902	1.514	5.565	0.00134	0.137661
AVPI1	2.131	1.194	3.803	0.0104	0.137663
COX7A2	0.542	0.308	0.955	0.034	0.137669
PAPPA-AS2	0.457	0.248	0.843	0.0121	0.137918
DCHS2	2.036	1.236	3.354	0.00524	0.137949
ATP13A5	1.845	1.124	3.029	0.0154	0.137959
PDE5A	3.246	1.682	6.264	0.000449	0.138025
FCHSD2	2.23	1.353	3.677	0.00167	0.138075
IGHV3-50	0.449	0.247	0.815	0.00849	0.138171
ZCRB1P1	0.601	0.368	0.981	0.0415	0.138229
RNF216-IT1	0.493	0.28	0.868	0.0142	0.138246
TCP11L2	1.911	1.125	3.246	0.0166	0.138277
FUCA2	1.675	1.024	2.74	0.0399	0.138337
PAN2	2.68	1.397	5.142	0.00303	0.138345
AL512791.1	11.405	1.581	82.297	0.0158	0.138383
EFCAB5	2.062	1.26	3.375	0.00398	0.138389
EFNB1	0.496	0.297	0.828	0.00731	0.13841
C8orf48	0.561	0.343	0.918	0.0213	0.138422
VPS41	1.708	1.014	2.877	0.0441	0.138468
CCDC144CP	3.424	1.074	10.919	0.0375	0.138472
COPS9	0.446	0.273	0.728	0.00124	0.138548
KRT1	1.821	1.066	3.112	0.0283	0.138553
AC131281.1	2.24	1.297	3.868	0.0038	0.138569
KIAA0319	1.984	1.097	3.591	0.0235	0.138628
IGKV3-20	0.496	0.278	0.884	0.0175	0.138674
RN7SL784P	0.579	0.35	0.958	0.0333	0.138694
FTLP5	2.036	1.231	3.367	0.00558	0.138815
KRT8P50	3.465	1.086	11.05	0.0357	0.138825
GAMT	0.463	0.276	0.775	0.00338	0.138829
SLC6A15	1.722	1.049	2.827	0.0317	0.138981
AL132709.3	0.409	0.208	0.806	0.00982	0.139012
IGLC3	0.557	0.329	0.945	0.03	0.139024
AL009174.1	2.081	1.269	3.413	0.0037	0.139126
AC006486.2	1.711	1.043	2.807	0.0334	0.139176
AL354733.2	1.848	1.061	3.219	0.03	0.139177
PAK1	1.907	1.166	3.119	0.0101	0.139208
AC005730.3	0.513	0.284	0.928	0.0273	0.139244
AC092828.1	0.516	0.275	0.967	0.0391	0.139292
ANKRD17	1.71	1.042	2.808	0.0339	0.1394
HADHA	2.411	1.226	4.741	0.0108	0.139435
GLS	2.3	1.287	4.109	0.00491	0.13944
RPL5P23	1.818	1.068	3.093	0.0276	0.139445
GLRX3P2	0.447	0.228	0.877	0.0193	0.139455
AC135068.7	0.552	0.31	0.985	0.0444	0.139459
MTRNR2L3	0.607	0.372	0.99	0.0454	0.139511
SP7	2.149	1.288	3.586	0.0034	0.139553
AC021236.1	0.567	0.342	0.94	0.028	0.139663
AC027288.1	0.404	0.225	0.725	0.00236	0.139688
AC022960.2	2.042	1.108	3.765	0.0222	0.139691
GRID2	2.138	1.288	3.549	0.0033	0.139767
SNAP91	2.307	1.407	3.782	0.000923	0.139798
SYT15	0.594	0.363	0.975	0.0392	0.139821
MTATP6P11	2.247	1.199	4.212	0.0115	0.13984
CES1P1	0.508	0.29	0.889	0.0176	0.140016
ADPRM	2.556	1.164	5.614	0.0194	0.140019
SLC30A10	2.336	1.154	4.73	0.0184	0.14008
AC011511.1	2.031	1.232	3.348	0.00544	0.140235
MMP8	3.567	1.119	11.371	0.0316	0.14038
RNF125	1.899	1.102	3.273	0.021	0.140391
EZH2P1	0.531	0.32	0.88	0.0142	0.14041
AL135905.2	0.441	0.261	0.746	0.00224	0.140502
ENO1	0.554	0.327	0.938	0.028	0.140508
AC139491.7	0.531	0.317	0.892	0.0168	0.140514
TENM1	2.274	1.392	3.716	0.00104	0.14055
CCDC27	0.511	0.266	0.98	0.0434	0.140584
AC004160.2	2.271	1.317	3.916	0.00317	0.140634
LINC02811	0.55	0.333	0.907	0.0192	0.140641
AL662884.3	0.522	0.278	0.98	0.043	0.140655
EPG5	2.101	1.191	3.704	0.0103	0.140691
LINC01342	0.607	0.37	0.996	0.0482	0.1407
PPP1R14BP3	0.332	0.182	0.604	0.000303	0.140749
PAXIP1-AS1	0.525	0.318	0.866	0.0117	0.140759
ELN-AS1	1.784	1.066	2.984	0.0275	0.140849
TTC4	0.391	0.212	0.722	0.00267	0.140876
FXYD7	0.582	0.352	0.961	0.0343	0.141054
DNAJC19P9	0.349	0.213	0.571	2.76e-05	0.141065
GAPDHP60	0.39	0.239	0.638	0.000174	0.141281
CCDC115	3.22	1.676	6.183	0.000445	0.141366
AC110772.2	1.775	1.091	2.89	0.0209	0.141564
PTPRH	1.757	1.019	3.028	0.0424	0.141584
CUEDC1	1.929	1.178	3.158	0.00905	0.141614
AC022400.6	0.564	0.335	0.952	0.0319	0.141697
MEIOC	1.76	1.042	2.97	0.0344	0.141824
AL031773.1	0.54	0.323	0.905	0.0193	0.141881
HEXIM2	2.155	1.16	4.003	0.0152	0.141925
AC104619.1	0.403	0.237	0.686	0.000824	0.141987
MILR1	1.964	1.205	3.203	0.00681	0.141997
RPL34P27	0.602	0.363	0.999	0.0494	0.142052
AP002530.1	2.42	1.152	5.082	0.0196	0.142075
KDELR1	0.482	0.256	0.905	0.0232	0.142138
RAB30	2.293	1.283	4.097	0.00507	0.142173
DNAJA1P3	2.196	1.083	4.453	0.0291	0.142276
AC015908.3	0.364	0.195	0.68	0.00154	0.142424
KISS1R	0.535	0.316	0.907	0.0201	0.142427
AC100863.1	0.583	0.358	0.949	0.0299	0.142598
FBXL8	0.565	0.346	0.923	0.0227	0.142661
AC017104.1	1.753	1.017	3.019	0.0432	0.142713
AL356952.1	1.764	1.033	3.012	0.0377	0.142772
AC093249.6	0.438	0.266	0.722	0.0012	0.142872
DDX11L9	0.545	0.301	0.987	0.0451	0.142922
ZNHIT2	0.502	0.308	0.819	0.00575	0.142981
RN7SL491P	3.639	1.141	11.609	0.0291	0.143024
NECAP1P1	1.87	1.133	3.088	0.0144	0.143038
EPB41L4A	6.021	1.471	24.643	0.0125	0.143044
TMEM223	0.504	0.279	0.913	0.0237	0.143126
AC007663.2	0.554	0.329	0.933	0.0265	0.143131
MIR3929	0.301	0.158	0.577	0.000291	0.143143
AF131216.3	2.176	1.281	3.695	0.00401	0.143218
CHGA	0.606	0.369	0.997	0.0486	0.143337
Z97192.1	0.413	0.252	0.675	0.000425	0.143375
DZANK1	0.558	0.317	0.983	0.0436	0.143377
SS18	1.984	1.148	3.428	0.014	0.143539
AC084855.1	2.802	1.677	4.68	8.31e-05	0.143579
AC087203.1	0.451	0.24	0.849	0.0136	0.143661
EPB41	2.003	1.045	3.838	0.0364	0.143728
ARSDP1	0.517	0.3	0.891	0.0176	0.143736
AC138393.2	2.501	1.191	5.251	0.0154	0.143838
AC231981.1	0.504	0.301	0.844	0.0092	0.143959
ZNF154	2.16	1.099	4.246	0.0254	0.144017
FRG1	1.657	1.004	2.736	0.0484	0.144065
SLC12A9-AS1	0.433	0.26	0.721	0.00131	0.144105
OR10AB1P	1.943	1.159	3.256	0.0117	0.14429
ADAMTS3	1.862	1.08	3.21	0.0254	0.144326
TMEM252	1.771	1.077	2.913	0.0243	0.144347
PPP1R36	1.887	1.006	3.537	0.0478	0.144586
AL139351.3	0.553	0.317	0.964	0.0367	0.144618
TAS2R4	2.288	1.195	4.382	0.0125	0.144654
AL954722.1	0.413	0.215	0.794	0.00803	0.144693
AC027796.4	0.458	0.226	0.929	0.0305	0.144742
HMGN2P27	1.871	1.032	3.393	0.0391	0.144766
AC099789.1	0.361	0.212	0.613	0.000162	0.144938
AC010536.2	0.448	0.239	0.84	0.0123	0.144983
LIMD1-AS1	3.038	1.658	5.565	0.000321	0.144985
TRADD	0.476	0.247	0.918	0.0267	0.145041
AKAP7	2.192	1.145	4.199	0.0179	0.145126
TCAM1P	0.579	0.348	0.965	0.036	0.14517
ZNF487	2.404	1.183	4.885	0.0153	0.145174
NUDT22	0.402	0.215	0.754	0.00452	0.145293
GBX1	0.382	0.165	0.887	0.0251	0.145303
AC074276.1	0.549	0.315	0.956	0.0341	0.145407
HMGA1P4	0.522	0.299	0.91	0.0219	0.145449
AC133919.1	0.45	0.239	0.848	0.0134	0.145476
TP63	2.058	1.137	3.725	0.0172	0.145477
AC004938.2	0.401	0.23	0.698	0.00126	0.145594
NUDCD2	1.788	1.072	2.979	0.0259	0.14568
AC124290.1	1.72	1.046	2.828	0.0325	0.145718
NCKAP5-AS1	2.784	1.453	5.336	0.00203	0.145808
USP8	2.947	1.404	6.187	0.00429	0.145831
TTC22	2.47	1.364	4.472	0.00284	0.145857
RPL3P12	2.69	1.479	4.89	0.00118	0.14588
RPL12P20	0.509	0.265	0.977	0.0423	0.145884
MIR8064	1.768	1.049	2.978	0.0323	0.14593
AC078819.1	0.364	0.174	0.764	0.00758	0.145943
CAPRIN1	1.903	1.161	3.118	0.0107	0.145993
AC087741.3	0.446	0.272	0.733	0.00143	0.145997
ATG4A	3.424	2.028	5.78	4.08e-06	0.146009
NCOR1	2.272	1.235	4.182	0.00836	0.146066
AF038458.1	0.491	0.299	0.806	0.00488	0.146184
AGXT	0.568	0.343	0.941	0.028	0.146219
TRGV1	1.716	1.04	2.831	0.0345	0.146242
ATP5MC2P1	0.453	0.242	0.851	0.0138	0.146285
UPK3B	0.397	0.159	0.991	0.0479	0.146296
OTUD1	1.865	1.108	3.142	0.0191	0.146299
AC103564.2	2.435	1.339	4.426	0.00353	0.146542
LAPTM4A	1.774	1.088	2.893	0.0215	0.146611
SNHG14	2.343	1.416	3.878	0.000928	0.146652
GRIN2D	0.434	0.198	0.952	0.0374	0.146678
AC068790.9	3.978	1.954	8.097	0.00014	0.146724
IGLJ2	0.594	0.364	0.97	0.0372	0.146777
AL050343.3	1.724	1.057	2.813	0.0292	0.146837
AC123512.1	0.552	0.339	0.9	0.0172	0.146868
PNRC2	2.543	1.322	4.89	0.00517	0.14699
RNU6-1056P	0.524	0.294	0.935	0.0287	0.147041
AP001631.2	1.813	1.106	2.972	0.0182	0.14706
SNRPEP11	0.481	0.286	0.807	0.00557	0.147196
AC110769.2	0.484	0.267	0.877	0.0168	0.147301
AGA	1.876	1.144	3.076	0.0127	0.147304
RNU6-82P	4.787	1.17	19.577	0.0293	0.147379
HDAC2	12.721	1.763	91.819	0.0117	0.147404
MTND5P10	0.58	0.349	0.965	0.036	0.147406
CYTH1	1.684	1.031	2.751	0.0375	0.14748
AL121761.1	1.965	1.15	3.358	0.0135	0.147488
PAF1	2.27	1.265	4.075	0.00603	0.147549
MED11	1.895	1.114	3.223	0.0183	0.147586
LINC01483	1.9	1.09	3.314	0.0236	0.147592
LMO7DN	1.916	1.173	3.127	0.00933	0.147637
AMYH02020865.1	1.932	1.122	3.329	0.0176	0.147727
DHX57	1.932	1.06	3.522	0.0316	0.147856
MIR4261	0.526	0.312	0.887	0.0159	0.147859
PAFAH1B1P1	1.671	1.015	2.749	0.0434	0.147901
ENPP1	3.312	1.815	6.045	9.54e-05	0.14796
GPR84	2.906	1.507	5.605	0.00145	0.147979
AC016027.3	0.324	0.178	0.59	0.000226	0.148027
RN7SL610P	0.548	0.317	0.947	0.0312	0.148292
AC027584.1	2.55	1.407	4.622	0.00204	0.148324
PTPRK	1.847	1.096	3.113	0.0212	0.148342
RPS3AP6	0.406	0.206	0.8	0.00921	0.148359
KLHL4	3.337	1.338	8.321	0.00974	0.14843
TSGA10IP	0.5	0.303	0.825	0.00667	0.148439
FAM133B	1.947	1.191	3.183	0.00786	0.148539
TNFAIP3	3.457	1.792	6.67	0.000217	0.148547
PCBP4	1.77	1.081	2.897	0.0232	0.148569
AC011448.1	0.427	0.203	0.897	0.0247	0.148759
AC019069.1	0.38	0.218	0.663	0.000661	0.148806
AC055811.1	2.318	1.105	4.864	0.0262	0.148948
NOP16	0.567	0.334	0.963	0.0356	0.148958
AC016925.1	0.492	0.271	0.892	0.0195	0.149129
SMC5	2.26	1.205	4.238	0.011	0.149191
AC007317.1	1.767	1.085	2.877	0.0221	0.149213
EML4-AS1	1.717	1.047	2.817	0.0322	0.149305
AL158211.5	0.516	0.312	0.855	0.0102	0.149508
RPL7P7	0.489	0.298	0.804	0.00474	0.149521
AP005205.3	1.965	1.205	3.204	0.00679	0.149546
MIR212	0.382	0.191	0.761	0.00627	0.149557
KF456110.1	1.934	1.068	3.502	0.0295	0.149644
CLTA	0.573	0.34	0.965	0.0364	0.149659
NPEPPS	2.086	1.276	3.411	0.00337	0.149753
TXNIP	2.182	1.327	3.589	0.00212	0.149765
GYG2P1	0.578	0.346	0.967	0.0368	0.149767
AK9	10.469	1.451	75.542	0.0199	0.149788
PRR3	0.533	0.318	0.894	0.0171	0.149978
AADAT	3.613	1.312	9.953	0.013	0.150145
MAK	0.567	0.331	0.971	0.0386	0.15018
AP000553.1	0.53	0.293	0.959	0.0359	0.150185
OTOR	0.48	0.294	0.784	0.00333	0.15021
CHD1	3.34	1.047	10.658	0.0416	0.150218
AC010203.2	3.244	1.017	10.346	0.0467	0.15022
IMPDH1P11	0.539	0.326	0.892	0.0161	0.150292
SIGMAR1	0.599	0.363	0.988	0.0449	0.150433
HNMT	1.873	1.103	3.18	0.0201	0.150473
IGKV1D-16	0.423	0.24	0.746	0.00295	0.150579
CRYZL2P-SEC16B	2.159	1.03	4.528	0.0416	0.150636
CHODL	1.96	1.11	3.461	0.0204	0.150641
ACSL4	2.554	1.333	4.894	0.00471	0.150752
RN7SL416P	0.439	0.228	0.843	0.0135	0.150761
SLC39A10	2.301	1.135	4.662	0.0208	0.150779
SNORA49	3.831	1.392	10.542	0.00931	0.150828
ASNSP1	0.534	0.306	0.929	0.0265	0.150864
RN7SL354P	0.558	0.338	0.922	0.0228	0.151011
AL355483.1	2.418	1.152	5.077	0.0197	0.151043
AC026316.1	0.529	0.303	0.922	0.0248	0.151115
MRPL28	0.511	0.313	0.832	0.00692	0.151181
PAPPA2	1.74	1.044	2.898	0.0334	0.151257
RPS8P10	0.503	0.289	0.876	0.0151	0.151365
SELENOI	1.815	1.097	3.002	0.0204	0.151381
ALG1L2	0.466	0.274	0.792	0.00482	0.151385
CAVIN4	4.848	1.185	19.838	0.0281	0.151482
NDUFB4P6	3.354	1.051	10.701	0.0409	0.151549
AC114490.1	0.572	0.343	0.952	0.0317	0.151553
DOP1B	1.727	1.036	2.879	0.0363	0.151562
MAPK15	0.434	0.251	0.75	0.0028	0.151638
RNVU1-2	0.587	0.36	0.958	0.033	0.151651
ACSM4	4.764	1.165	19.487	0.0298	0.151789
CD24	2.153	1.063	4.359	0.0331	0.151817
AC004982.1	5.584	1.365	22.849	0.0167	0.151832
LMAN1	1.956	1.018	3.757	0.0439	0.151858
AHCYL1	2.515	1.308	4.835	0.00569	0.151869
NUDT7	2.232	1.209	4.119	0.0102	0.152017
OR52I1	2.508	1.006	6.255	0.0486	0.152047
AC010624.5	0.466	0.283	0.766	0.0026	0.152079
AL138713.1	2.467	1.064	5.722	0.0354	0.152102
DKFZP434H168	2.058	1.16	3.651	0.0136	0.152183
KDM3A	2.299	1.225	4.314	0.00953	0.152195
CCR2	3.595	1.127	11.464	0.0306	0.152259
PKP4P1	0.547	0.313	0.955	0.0339	0.152261
SACS-AS1	1.683	1.029	2.753	0.0382	0.152269
TIAM1	3.152	1.143	8.689	0.0265	0.152455
JTB	2.801	1.67	4.697	9.4e-05	0.152598
C10orf71-AS1	0.499	0.276	0.903	0.0216	0.152617
IGKV3-11	0.59	0.355	0.983	0.0429	0.15265
AC027514.2	1.891	1.129	3.169	0.0155	0.152678
RARS2	2.145	1.022	4.501	0.0436	0.152701
KLHL35	1.724	1.016	2.924	0.0435	0.152786
FMO3	1.695	1.014	2.835	0.0442	0.152897
IGHGP	0.356	0.154	0.826	0.0162	0.153041
LAPTM4B	0.583	0.346	0.983	0.0428	0.153113
RTN4RL2	0.45	0.265	0.764	0.00312	0.15324
AC022217.3	2.175	1.157	4.088	0.0158	0.153349
AC005154.4	3.375	1.058	10.767	0.0399	0.153367
AC022960.1	1.809	1.096	2.984	0.0204	0.153374
AC008740.1	1.818	1.033	3.197	0.0381	0.153391
AC098859.1	0.354	0.192	0.655	0.000922	0.153428
RNU6-218P	0.577	0.351	0.947	0.0295	0.153429
VPS35L	2.471	1.339	4.56	0.00379	0.15343
CDC42SE2	1.786	1.095	2.915	0.0202	0.153576
RPS7P6	0.511	0.271	0.961	0.0373	0.153584
BRSK2	0.56	0.344	0.912	0.0197	0.153584
RPL31P58	0.416	0.211	0.82	0.0113	0.153585
EEF1A1P28	2.105	1.29	3.435	0.0029	0.153652
AL136366.1	0.476	0.242	0.934	0.031	0.153753
RNA5SP67	3.654	1.327	10.06	0.0122	0.153783
LGALS8	2.159	1.307	3.565	0.00264	0.153885
CXXC5-AS1	1.878	1.131	3.118	0.0149	0.153903
S100A2	1.861	1.044	3.316	0.0353	0.153908
AC020892.1	1.708	1.04	2.805	0.0343	0.154046
UBP1	1.941	1.191	3.166	0.00784	0.154047
KCNK12	1.835	1.124	2.993	0.0151	0.154053
EGFL8	3.085	1.121	8.492	0.0292	0.154072
CREG1	1.719	1.042	2.836	0.0338	0.154207
TNFRSF10C	0.492	0.267	0.905	0.0227	0.154223
ZNF649-AS1	2.04	1.208	3.444	0.00765	0.15438
USPL1	4.126	1.292	13.183	0.0168	0.154411
RAB18	2.454	1.374	4.384	0.00243	0.15448
AC010319.4	0.381	0.152	0.951	0.0387	0.154612
AREL1	0.48	0.255	0.902	0.0227	0.154616
HNRNPA1P54	0.423	0.193	0.928	0.0318	0.154672
AC107222.1	2.661	1.353	5.231	0.00455	0.154681
AC104332.1	0.5	0.275	0.906	0.0224	0.154868
RNU6-126P	0.472	0.26	0.855	0.0133	0.155075
AC124016.1	1.91	1.157	3.155	0.0115	0.15508
AC007881.3	0.512	0.283	0.928	0.0274	0.155118
DSTNP3	1.932	1.048	3.561	0.0348	0.155135
AL161640.3	0.51	0.301	0.865	0.0125	0.155203
LINC01122	3.414	1.368	8.519	0.00851	0.155216
AL929601.1	0.589	0.361	0.96	0.0338	0.155305
ALG1L	1.853	1.129	3.041	0.0147	0.155325
RDH8	0.446	0.218	0.914	0.0274	0.155346
AC004771.4	1.963	1.202	3.207	0.00707	0.155498
MARK2P13	3.45	1.082	11.001	0.0364	0.155551
AC005070.3	2.12	1.264	3.554	0.00438	0.155598
AC090115.1	2.011	1.177	3.437	0.0106	0.155612
CUL1P1	0.47	0.244	0.904	0.0238	0.155616
BTBD8	2.442	1.485	4.018	0.000438	0.15562
TBC1D7	2.009	1.178	3.426	0.0105	0.155693
B4GALNT2	0.493	0.295	0.826	0.00718	0.155771
EFCAB14	2.1	1.193	3.694	0.0101	0.155851
VEGFB	0.514	0.292	0.907	0.0216	0.155863
SIGLEC1	0.35	0.176	0.698	0.00288	0.155969
CD27-AS1	1.842	1.077	3.15	0.0258	0.156005
PRELID1P1	0.33	0.15	0.724	0.00571	0.156028
FAM133CP	2.065	1.259	3.386	0.00408	0.156113
KCNT1	0.505	0.27	0.946	0.033	0.156172
COX7A2L	1.862	1.012	3.426	0.0457	0.156199
BBOX1-AS1	0.552	0.338	0.899	0.0171	0.156207
CYP4F12	0.479	0.268	0.854	0.0127	0.156363
CSF3	2.468	1.316	4.628	0.00485	0.156374
HAUS7	0.319	0.116	0.881	0.0275	0.156385
CMTM2	2.342	1.186	4.624	0.0142	0.15644
UBE2V1P5	3.83	1.201	12.212	0.0232	0.156457
BCKDK	0.606	0.372	0.986	0.0436	0.15649
IDH1	3.259	1.184	8.97	0.0222	0.156491
SYCE2	0.395	0.239	0.654	0.000297	0.156502
TBC1D8-AS1	1.986	1.137	3.471	0.016	0.156506
ZNF295-AS1	0.45	0.275	0.736	0.00146	0.156631
LRP4-AS1	0.524	0.306	0.896	0.0181	0.15669
AP000240.1	0.537	0.301	0.958	0.0351	0.156693
FAM171B	2.177	1.272	3.727	0.00454	0.156731
AL160269.1	1.779	1.092	2.897	0.0206	0.156783
CCSAP	3.648	1.324	10.051	0.0123	0.15693
AFF4	2.352	1.278	4.328	0.006	0.156966
CEP164	2.179	1.075	4.415	0.0307	0.156996
HOXD13	0.433	0.256	0.734	0.00185	0.157035
PNPLA8	2.346	1.437	3.831	0.000651	0.15704
ADSS2	1.946	1.178	3.216	0.00937	0.157115
SMIM28	0.541	0.304	0.966	0.0377	0.1572
AC087379.2	1.896	1.086	3.311	0.0244	0.157342
AC084398.2	2.022	1.134	3.604	0.017	0.157354
OR7E29P	1.771	1.034	3.034	0.0375	0.157411
PCDH15	2.018	1.177	3.46	0.0107	0.157522
OTOP3	0.433	0.226	0.831	0.0118	0.157549
AC062037.3	0.505	0.269	0.948	0.0336	0.157595
EIF3FP1	0.433	0.255	0.736	0.00196	0.157628
AC108488.3	0.422	0.229	0.777	0.00561	0.157717
LINC01954	2.973	1.695	5.217	0.000146	0.15783
RTF2	0.468	0.258	0.849	0.0125	0.157844
OVCH2	1.822	1.057	3.141	0.0309	0.157901
CFC1	0.531	0.325	0.865	0.0111	0.157929
TBL2	0.469	0.254	0.865	0.0153	0.157938
IGF2BP2	2.245	1.198	4.205	0.0116	0.157943
AC011444.1	0.448	0.259	0.774	0.00401	0.157984
AC100832.1	1.971	1.209	3.214	0.00651	0.158024
STARD10	2.367	1.436	3.9	0.000722	0.158058
TMEM18-DT	2.348	1.252	4.404	0.00778	0.158178
TMEM74B	0.512	0.273	0.96	0.0369	0.158215
EIF5	1.913	1.155	3.167	0.0117	0.158256
SLC39A4	0.489	0.242	0.991	0.0471	0.158414
AL359636.2	0.442	0.248	0.789	0.00575	0.158427
APBA3	0.547	0.317	0.944	0.0302	0.158434
VPS26A	2.344	1.379	3.985	0.00164	0.158445
SYTL3	2.312	1.351	3.957	0.00223	0.158523
PQBP1	1.922	1.158	3.189	0.0115	0.158602
IGHG3	0.519	0.277	0.974	0.0411	0.158661
NHP2	0.346	0.203	0.589	9.31e-05	0.158677
PPIAP44	0.551	0.316	0.961	0.0357	0.158685
RPS11P5	0.454	0.275	0.749	0.002	0.158778
MEIS3	2.057	1.074	3.937	0.0296	0.158814
AC007383.1	3.59	1.439	8.957	0.00613	0.158879
MTND1P3	0.334	0.169	0.659	0.00156	0.158903
LINC01415	0.493	0.292	0.83	0.00784	0.158952
COPS8P1	0.409	0.208	0.806	0.00974	0.158956
AZIN2	2.525	1.366	4.667	0.00314	0.158967
BAG2	1.919	1.167	3.155	0.0102	0.159069
ATP6V0CP1	0.413	0.232	0.738	0.00282	0.159133
SLC30A8	0.509	0.31	0.835	0.00758	0.159148
AC096887.2	0.502	0.273	0.923	0.0267	0.15915
PIN1	0.381	0.223	0.649	0.000382	0.159235
IGFL4	0.399	0.172	0.925	0.0321	0.159277
ISLR2	0.601	0.367	0.986	0.0438	0.159281
AC006449.3	0.557	0.332	0.932	0.026	0.159284
KIZ	1.74	1.068	2.835	0.0261	0.15929
AC006116.9	2.996	1.2	7.476	0.0187	0.159316
RPL35AP27	0.319	0.168	0.608	0.00051	0.159433
LRRC17	2.467	1.257	4.845	0.00871	0.159519
FRMPD2B	0.432	0.242	0.773	0.00469	0.159565
AC087645.4	1.852	1.133	3.028	0.014	0.159593
SLC35E2B	1.933	1.153	3.241	0.0124	0.159601
AC022150.2	0.385	0.19	0.782	0.0083	0.159618
EEF1DP4	1.907	1.163	3.126	0.0105	0.159652
EIF5AP4	0.523	0.319	0.856	0.00992	0.159658
KBTBD7	1.948	1.105	3.433	0.0211	0.159689
AC092143.2	0.39	0.223	0.682	0.000949	0.159702
MLH3	2.959	1.589	5.512	0.000629	0.159854
DUSP11	2.713	1.474	4.994	0.00135	0.159878
NTN3	0.515	0.305	0.869	0.0129	0.159891
NOD2	2.036	1.062	3.9	0.0322	0.159919
AC009268.2	1.72	1.046	2.829	0.0326	0.159967
TK1	0.589	0.361	0.962	0.0345	0.159988
ROPN1L	1.909	1.162	3.136	0.0107	0.160043
ASPH	2.384	1.214	4.681	0.0116	0.160046
AL731553.1	2.02	1.114	3.661	0.0205	0.160086
SCN1B	0.586	0.355	0.967	0.0367	0.160093
CHST6	0.306	0.096	0.976	0.0454	0.16015
PIGT	0.47	0.259	0.853	0.013	0.160231
LRRC8D	1.943	1.136	3.321	0.0152	0.160242
SWSAP1	0.478	0.248	0.919	0.0268	0.160377
DNTTIP1	0.483	0.296	0.79	0.00376	0.160399
TRPC6P	2.457	1.17	5.161	0.0176	0.160413
AC124864.2	0.585	0.354	0.969	0.0372	0.160501
AL049838.1	5.553	3.024	10.197	3.22e-08	0.160544
NT5DC2	2.166	1.031	4.55	0.0413	0.160569
AC100757.3	0.467	0.231	0.947	0.0348	0.160601
OBSCN	2.209	1.09	4.477	0.0278	0.160637
KRT18P3	0.488	0.266	0.897	0.021	0.160681
DLGAP4-AS1	0.384	0.216	0.682	0.00111	0.160763
TEAD4	0.485	0.281	0.837	0.00942	0.160833
APOB	2.182	1.187	4.014	0.012	0.160903
AP003721.1	2.156	1.058	4.394	0.0343	0.160965
SHLD1	1.857	1.055	3.269	0.0319	0.16097
GGNBP2	2.239	1.364	3.674	0.00143	0.161011
AC008751.3	0.509	0.266	0.974	0.0415	0.161139
C6orf58	1.871	1.046	3.344	0.0346	0.161141
MRPL50P2	0.488	0.27	0.883	0.0178	0.161186
HMGB3	3.041	1.104	8.372	0.0314	0.161216
KLF12	2.168	1.256	3.742	0.00547	0.161282
AL031275.1	2.448	1.056	5.672	0.0368	0.161458
AC139792.3	3.335	1.338	8.314	0.00975	0.161548
LINC02603	0.511	0.314	0.833	0.00706	0.161564
AC013356.3	1.77	1.057	2.963	0.03	0.161568
DHFRP1	0.407	0.217	0.764	0.00512	0.16159
CSPG4P12	0.379	0.192	0.749	0.00525	0.1616
KBTBD11	1.787	1.093	2.922	0.0207	0.161741
AL445487.1	0.455	0.207	1	0.0499	0.161764
FAM53B-AS1	0.315	0.165	0.599	0.000432	0.161847
AP001148.1	2.734	1.096	6.824	0.0311	0.161871
EXT2	3.977	2.082	7.594	2.89e-05	0.161944
SLCO4C1	2.121	1.24	3.629	0.00606	0.162085
LINC02718	1.917	1.001	3.672	0.0496	0.162305
AC106037.1	0.466	0.253	0.859	0.0144	0.162391
AC097480.2	0.47	0.251	0.882	0.0187	0.162533
RGS5	2.219	1.012	4.869	0.0467	0.162565
PIPSL	0.423	0.249	0.718	0.00142	0.162598
OPA3	0.564	0.346	0.92	0.0217	0.162604
HMGN1P14	2.961	1.187	7.389	0.02	0.162736
PNPLA2	0.499	0.282	0.883	0.0169	0.162742
VPS9D1	0.603	0.371	0.982	0.0421	0.162744
AC093627.7	0.512	0.294	0.892	0.018	0.162812
RRP36	0.595	0.365	0.968	0.0366	0.162823
SEPTIN7P2	1.684	1.031	2.753	0.0374	0.162838
WBP1L	1.722	1.035	2.868	0.0365	0.162862
FAM50B	2.348	1.191	4.629	0.0137	0.162911
RPS4XP19	0.52	0.312	0.869	0.0125	0.162944
KLHL18	1.723	1.016	2.922	0.0434	0.162955
NDUFAF8	0.461	0.283	0.753	0.00196	0.163007
AC103808.3	0.572	0.339	0.964	0.036	0.163056
AC013562.1	0.474	0.241	0.932	0.0306	0.163065
PCDHA12	2.399	1.323	4.35	0.00396	0.163087
FIRRE	0.537	0.322	0.897	0.0176	0.163153
SNORD89	2.211	1.356	3.604	0.00147	0.163166
AC009690.1	0.45	0.205	0.987	0.0464	0.163175
AC090970.2	3.15	1.633	6.076	0.000621	0.16325
ZNRF2P1	0.554	0.339	0.906	0.0186	0.163252
AC104458.1	1.634	1.002	2.665	0.0492	0.163329
RARG	0.449	0.205	0.986	0.0461	0.163382
RSBN1	2.106	1.272	3.487	0.00377	0.163391
CREBL2	2.482	1.499	4.109	0.000407	0.163446
SREK1IP1P1	3.476	1.089	11.094	0.0353	0.163472
TMEM64	2.349	1.16	4.759	0.0177	0.163494
AC005300.1	1.811	1.111	2.951	0.0172	0.163508
MYO1B	2.58	1.175	5.663	0.0181	0.16351
CLEC4E	2.284	1.295	4.028	0.00432	0.163545
AC137695.3	0.441	0.25	0.778	0.00466	0.163552
RPS29P3	0.343	0.198	0.594	0.000134	0.163601
RNU6-605P	0.496	0.259	0.951	0.0347	0.163633
Z99943.1	1.671	1.025	2.725	0.0395	0.163802
AC009054.2	0.439	0.267	0.721	0.00115	0.163906
AL353052.1	0.463	0.219	0.982	0.0446	0.16393
AC024619.4	0.588	0.36	0.958	0.0329	0.163954
RNF123	0.503	0.255	0.991	0.0471	0.164055
PFN4	2.366	1.285	4.356	0.00567	0.164055
LINC00320	1.797	1.1	2.934	0.0192	0.164089
RPS2P4	0.341	0.207	0.562	2.48e-05	0.16416
AC126773.6	2.839	1.031	7.82	0.0435	0.164236
AC011840.1	0.601	0.365	0.989	0.0452	0.16427
FBXO33	3.217	1.808	5.723	7.03e-05	0.164296
SERPINB8	1.767	1.08	2.89	0.0235	0.164373
AC107959.4	0.542	0.332	0.884	0.0141	0.164388
STK17A	2.883	1.461	5.686	0.00226	0.1644
SYTL1	0.53	0.293	0.958	0.0356	0.164484
ZNF252P-AS1	0.515	0.314	0.846	0.0088	0.164612
USP9X	2.098	1.141	3.858	0.0171	0.164706
PLCD4	4.176	1.021	17.077	0.0467	0.164747
LINC01939	1.761	1.046	2.967	0.0333	0.164839
RAB4A	2.568	1.489	4.428	0.000694	0.164931
NPM1P32	0.436	0.25	0.759	0.00338	0.164956
PABPC5	2.7	1.23	5.926	0.0133	0.165191
SETD5	1.847	1.061	3.218	0.0302	0.1652
NSUN5P2	0.341	0.155	0.748	0.0073	0.165241
NAPEPLD	1.949	1.164	3.263	0.0112	0.165288
RPL9P7	0.452	0.262	0.782	0.00454	0.165354
AC098614.1	0.484	0.239	0.982	0.0445	0.165426
GGT2	0.52	0.318	0.849	0.00889	0.165441
AC004233.4	0.469	0.249	0.883	0.0191	0.165473
OLFM4	3.032	1.765	5.208	5.83e-05	0.165572
SEPTIN14	0.479	0.29	0.791	0.00405	0.165621
AC015813.5	0.445	0.245	0.807	0.00771	0.16575
ZNF268	1.712	1.043	2.808	0.0334	0.165753
CD46	2.388	1.412	4.038	0.00117	0.165757
ZNRF4	0.376	0.195	0.725	0.00353	0.165838
TUBAP15	0.407	0.212	0.781	0.0069	0.165863
CCDC69	1.787	1.037	3.08	0.0367	0.165894
MAP3K13	0.379	0.205	0.7	0.00194	0.165928
AL731702.1	1.789	1.016	3.152	0.044	0.165944
RPL26P37	0.434	0.266	0.709	0.000854	0.166066
RIN1	0.5	0.272	0.919	0.0257	0.166087
MBLAC1	0.489	0.296	0.806	0.00506	0.166106
EIF6	0.428	0.262	0.698	0.000674	0.166178
RNU4ATAC12P	0.571	0.331	0.986	0.0442	0.166189
AC016866.2	6.16	1.506	25.194	0.0114	0.166265
AC233702.7	1.929	1.007	3.694	0.0476	0.166373
ARID2	3.25	1.546	6.832	0.00187	0.166429
ATP1B1	1.752	1.074	2.859	0.0246	0.166612
AL353801.1	1.813	1.103	2.98	0.0189	0.16664
SRSF7	1.895	1.161	3.093	0.0106	0.166645
RLF	3.119	1.133	8.588	0.0277	0.166669
AC004890.3	0.571	0.349	0.933	0.0253	0.166713
AC093642.2	3.549	1.113	11.316	0.0322	0.166732
RNU6-4P	2.012	1.212	3.339	0.00683	0.166866
RNU6ATAC38P	2.915	1.06	8.021	0.0383	0.166992
AC004895.1	0.394	0.199	0.782	0.00777	0.167082
MIR34AHG	0.427	0.236	0.773	0.00494	0.167138
MYBPC3	0.565	0.339	0.942	0.0285	0.167378
SBNO1-AS1	0.357	0.189	0.675	0.00154	0.16752
AC090950.2	3.995	1.252	12.743	0.0193	0.167533
SNX13	2.204	1.346	3.609	0.00169	0.167602
SLC35A1	2.139	1.215	3.768	0.00846	0.167635
IGKV6D-21	0.537	0.329	0.876	0.0128	0.167673
AC034205.2	3.328	1.044	10.607	0.042	0.167883
MROH7-TTC4	0.44	0.246	0.787	0.00564	0.167894
CFAP97P1	2.241	1.022	4.913	0.0439	0.167945
AC021074.1	0.399	0.236	0.675	0.000606	0.168217
CHPT1	2.984	1.682	5.291	0.000184	0.168304
AC009063.3	2.028	1.209	3.403	0.0074	0.168382
AC016583.1	1.844	1.047	3.247	0.0341	0.168545
SLC25A36P1	1.734	1.065	2.824	0.027	0.168553
RNA5SP218	0.501	0.261	0.962	0.0379	0.168661
AC074050.4	0.349	0.192	0.636	0.000592	0.168674
GJC3	0.536	0.291	0.987	0.0452	0.168886
EIF3E	1.754	1.053	2.921	0.0309	0.168933
RPS8P3	2.705	1.584	4.62	0.000269	0.168964
CLIC1	1.722	1.035	2.865	0.0365	0.169037
PRSS27	0.484	0.275	0.853	0.012	0.169238
CFAP74	0.409	0.187	0.898	0.0258	0.169291
POP1	0.53	0.297	0.946	0.0316	0.169343
AL133241.1	2.202	1.05	4.622	0.0368	0.169428
AL109741.1	2.091	1.156	3.782	0.0147	0.169467
AC008038.1	0.307	0.181	0.521	1.18e-05	0.169472
MRAP	0.568	0.347	0.933	0.0253	0.16951
CU639417.4	0.53	0.314	0.894	0.0173	0.169602
AC093673.2	2.177	1.265	3.747	0.005	0.169629
CHCHD5	0.49	0.3	0.799	0.00423	0.169662
TRIM16L	0.56	0.339	0.924	0.0233	0.169699
VILL	0.479	0.236	0.97	0.041	0.169774
COG3	1.933	1.183	3.158	0.00855	0.169832
LRRC77P	1.688	1.019	2.797	0.0421	0.169837
SNRPCP2	0.407	0.217	0.763	0.00503	0.169837
AMD1P2	1.896	1.013	3.55	0.0456	0.169974
SEMA6B	0.536	0.316	0.91	0.0209	0.169989
AL353708.1	2.204	1.173	4.138	0.014	0.170092
MAPT-AS1	2.521	1.512	4.203	0.000395	0.170272
AL353691.1	0.479	0.294	0.781	0.00315	0.1704
AL162385.2	1.912	1.161	3.148	0.0108	0.170459
RNU6-407P	2.119	1.153	3.896	0.0156	0.170488
AP002761.2	0.407	0.193	0.857	0.018	0.170529
ATXN2	2.06	1.169	3.631	0.0124	0.170607
AC011247.1	0.528	0.295	0.943	0.031	0.170644
AL773545.3	0.509	0.265	0.975	0.0417	0.170725
RAB8B	2.059	1.152	3.68	0.0147	0.170734
ST8SIA1	3.386	1.06	10.814	0.0395	0.170776
AL031985.2	0.588	0.36	0.962	0.0344	0.170779
AL590235.1	1.71	1.044	2.802	0.0332	0.170906
AC004466.1	1.729	1.027	2.91	0.0393	0.170927
GAPDHP64	0.583	0.354	0.959	0.0336	0.170932
AC090241.2	0.466	0.257	0.845	0.0119	0.171044
HIP1	1.961	1.126	3.416	0.0174	0.171106
CCDC189	0.449	0.234	0.859	0.0157	0.171122
AC006116.2	0.426	0.21	0.866	0.0183	0.171147
AC007221.1	1.779	1.011	3.131	0.0457	0.171192
AC105020.6	2.22	1.363	3.617	0.00136	0.171193
AL136295.6	0.498	0.275	0.904	0.0219	0.171255
GIMAP7	1.915	1.164	3.15	0.0105	0.17126
AC239868.1	1.975	1.101	3.541	0.0223	0.171274
IGSF9	0.518	0.294	0.913	0.0229	0.171332
AL596247.1	1.799	1.093	2.961	0.0209	0.171416
TSNAXIP1	0.523	0.289	0.947	0.0323	0.171439
SIGLEC16	0.535	0.322	0.889	0.0158	0.171518
DAXX	0.61	0.373	0.999	0.0493	0.171554
NAV3	2.101	1.07	4.127	0.031	0.171575
FUS	0.499	0.284	0.88	0.0163	0.171715
YPEL1	2.967	1.078	8.17	0.0353	0.17182
RPL31P63	0.498	0.26	0.955	0.0358	0.171892
AP001922.6	2.96	1.075	8.152	0.0357	0.171898
AC116348.1	0.465	0.26	0.83	0.00958	0.171921
GPR3	0.374	0.19	0.735	0.00431	0.171928
GHITM	2.129	1.134	3.996	0.0187	0.171944
AC040934.1	0.364	0.193	0.688	0.00187	0.172039
CISD3	0.519	0.312	0.864	0.0117	0.172051
AC112484.3	0.376	0.191	0.741	0.00472	0.172062
KC877982.1	0.493	0.29	0.837	0.00883	0.172095
SNHG19	0.545	0.335	0.889	0.0151	0.172103
LBH	2.056	1.118	3.784	0.0205	0.172179
LARS2-AS1	3.297	1.034	10.514	0.0438	0.172184
RXRB	1.666	1.009	2.75	0.0459	0.172208
LINC00667	1.658	1.015	2.71	0.0434	0.172325
BRINP1	2.568	1.448	4.555	0.00126	0.172335
MERTK	2.212	1.125	4.349	0.0214	0.172344
LINC02585	0.406	0.216	0.761	0.00495	0.172472
FAM13C	3.643	1.731	7.666	0.000661	0.172512
CHN1	2.338	1.247	4.382	0.00805	0.172522
LINC01219	0.401	0.241	0.667	0.000443	0.172524
LRRC37BP1	1.888	1.156	3.082	0.0111	0.172631
AL020993.1	1.799	1.09	2.968	0.0215	0.172638
LINC02716	0.471	0.258	0.86	0.0142	0.172682
WDR53	0.448	0.274	0.732	0.00135	0.172727
AP001885.3	1.942	1.167	3.233	0.0107	0.172753
LACC1	2.202	1.004	4.831	0.0489	0.172808
AC243654.1	0.574	0.333	0.99	0.0461	0.172847
SNORA20	2.883	1.538	5.404	0.000954	0.17291
AC244452.1	0.51	0.272	0.956	0.0357	0.172921
C20orf194	2.209	1.2	4.064	0.0109	0.172976
POLR3B	1.87	1.135	3.081	0.0139	0.173006
SPINK7	3.072	1.117	8.452	0.0297	0.173065
AL118522.1	0.301	0.094	0.96	0.0425	0.173089
AC099811.5	3.368	1.056	10.744	0.0402	0.173192
AC026691.1	1.863	1.054	3.292	0.0322	0.173284
AL353759.1	0.478	0.264	0.867	0.015	0.173286
ACADM	2.607	1.414	4.807	0.00214	0.173341
LINC02102	0.583	0.345	0.982	0.0427	0.173358
YWHAZP3	1.759	1.071	2.889	0.0256	0.173376
MIR126	0.432	0.263	0.708	0.000869	0.173409
AL133163.2	2.172	1.159	4.069	0.0155	0.17345
LINC02561	2.117	1.301	3.445	0.00255	0.173491
ZNF252P	0.486	0.268	0.88	0.0171	0.173531
SNRPFP4	0.596	0.361	0.983	0.0426	0.173612
MTHFD1P1	0.442	0.23	0.849	0.0143	0.173618
IQCF1	0.574	0.352	0.936	0.0261	0.173623
RHBDD3	0.548	0.303	0.992	0.0468	0.173675
ELOVL2	2.047	1.234	3.397	0.00554	0.173775
SRP68	0.494	0.263	0.926	0.0279	0.173781
SLC4A7	2.7	1.285	5.674	0.00877	0.173796
AC004877.1	2	1.22	3.278	0.00598	0.173799
JAKMIP2	2.06	1.099	3.861	0.0242	0.173831
TMEM132B	1.745	1.059	2.876	0.0288	0.173831
HTR3D	0.474	0.246	0.913	0.0256	0.173847
OSTF1	1.696	1.03	2.794	0.0379	0.174153
AC027088.5	2.423	1.045	5.618	0.0392	0.174174
ZNF667-AS1	2.334	1.243	4.382	0.00837	0.174225
RNU6-1224P	1.868	1.141	3.057	0.0129	0.174232
SMNDC1	2.706	1.464	5.004	0.0015	0.174281
VTN	1.994	1.196	3.323	0.0081	0.17441
MIR5089	0.487	0.24	0.988	0.0461	0.174453
FAM47E	1.675	1.029	2.728	0.0381	0.174464
DTNBP1	0.508	0.271	0.952	0.0347	0.174501
AC007253.1	3.568	1.119	11.375	0.0315	0.174505
TDRP	2.065	1.184	3.599	0.0106	0.174531
SLC1A2	2.694	1.08	6.725	0.0337	0.174551
AL132709.8	1.916	1.164	3.153	0.0106	0.174569
DDX49	0.456	0.272	0.764	0.00285	0.174573
LINC02034	0.468	0.244	0.897	0.0222	0.174601
PRR29	0.421	0.192	0.924	0.0309	0.174603
EZR-AS1	0.565	0.341	0.937	0.0268	0.174656
KRTAP5-1	0.49	0.29	0.826	0.0074	0.17472
RNU6-501P	0.514	0.268	0.985	0.045	0.174813
AF228730.5	0.568	0.33	0.977	0.0411	0.174846
C1orf74	0.56	0.342	0.916	0.021	0.174924
AC093599.1	1.646	1.006	2.692	0.0471	0.175136
AC005261.1	0.515	0.292	0.908	0.0218	0.175231
GOLPH3	1.921	1.089	3.387	0.0241	0.175306
RNA5SP245	0.524	0.316	0.869	0.0123	0.175351
MZB1	0.574	0.346	0.952	0.0315	0.175393
PMS2P3	0.565	0.321	0.995	0.0479	0.175635
RNF103	3.94	1.431	10.847	0.00796	0.175642
RBM42	0.401	0.239	0.674	0.000566	0.175655
COLGALT1	0.499	0.296	0.842	0.00913	0.17572
RASA4DP	2.012	1.074	3.768	0.0291	0.175762
AC112497.1	0.461	0.264	0.805	0.00645	0.175874
RELA-DT	0.316	0.183	0.547	3.92e-05	0.175897
FAM224A	0.476	0.263	0.864	0.0147	0.176173
VTRNA1-1	0.506	0.304	0.84	0.00843	0.176281
SPTLC3	2.432	1.234	4.795	0.0103	0.176281
AL162727.3	0.588	0.361	0.958	0.0329	0.176302
SETP7	0.47	0.255	0.867	0.0157	0.176353
AC093833.1	0.313	0.158	0.619	0.000853	0.176444
SHOC2	2.237	1.254	3.991	0.00643	0.176445
SLC25A24	2.253	1.146	4.429	0.0185	0.176501
SMIM8	2.093	1.092	4.011	0.0261	0.17655
SSPN	2.106	1.165	3.808	0.0137	0.176599
AC114763.1	0.573	0.335	0.981	0.0423	0.176686
TSPAN6	1.817	1.115	2.961	0.0165	0.176702
HPCA	0.404	0.174	0.936	0.0346	0.176718
AC084036.1	2.172	1.227	3.843	0.00775	0.176754
AC099521.2	2.372	1.207	4.661	0.0122	0.176812
ATP6V1C1	1.994	1.117	3.561	0.0196	0.176818
AC011498.6	0.511	0.286	0.914	0.0236	0.176832
PKD1P2	0.507	0.265	0.971	0.0403	0.176852
RPS15P4	0.301	0.184	0.494	2.05e-06	0.176854
PAXIP1-AS2	1.887	1.121	3.176	0.0169	0.176863
PAGE5	0.504	0.262	0.972	0.0408	0.176875
RPL5P1	0.467	0.23	0.945	0.0343	0.176936
AL160254.1	2.187	1.289	3.713	0.00374	0.176993
HOXC-AS1	2.806	1.277	6.165	0.0102	0.177022
AL133523.1	1.849	1.056	3.237	0.0314	0.177065
UBE2FP3	1.733	1.052	2.853	0.0307	0.17711
RPS23P8	0.513	0.309	0.852	0.00984	0.177254
C6orf47	2.019	1.026	3.974	0.0419	0.177278
TAS2R2P	0.564	0.345	0.92	0.0217	0.177282
EIPR1-IT1	0.594	0.358	0.985	0.0434	0.177317
AC009097.2	1.707	1.041	2.799	0.0339	0.177331
AC087491.1	0.487	0.296	0.801	0.00462	0.177359
AC007036.1	3.709	1.163	11.827	0.0267	0.177439
PCNPP3	1.751	1.025	2.994	0.0405	0.177507
ATP2B2	1.677	1.028	2.735	0.0382	0.177553
CNIH1	2.134	1.132	4.024	0.0191	0.177762
AC104852.1	0.541	0.33	0.888	0.0151	0.177776
GTF2H2C	0.435	0.244	0.777	0.00485	0.177777
KCNK2	2.549	1.534	4.234	0.000303	0.177778
AC234775.2	1.818	1.054	3.136	0.0316	0.177822
ENPP7P7	0.417	0.221	0.786	0.00681	0.177866
SLPI	1.655	1.003	2.73	0.0486	0.177999
LINC00845	2.259	1.149	4.439	0.0181	0.178026
AL591721.1	1.804	1.07	3.04	0.0268	0.178049
AL357055.2	0.337	0.179	0.632	0.000699	0.178084
POLE3	2.043	1.104	3.779	0.0228	0.178205
AL353704.2	2.017	1.097	3.71	0.024	0.178379
GAPDHP42	2.524	1.394	4.571	0.00225	0.178476
CEBPB	0.562	0.342	0.923	0.0228	0.178647
RPS6KB1	2.89	1.46	5.72	0.00231	0.178728
AL049737.1	2.742	1.652	4.552	9.59e-05	0.178864
AC018647.2	0.488	0.265	0.898	0.0212	0.178882
MT-CYB	0.348	0.14	0.87	0.0239	0.179007
YIF1B	0.402	0.231	0.7	0.00129	0.179064
SCYL2	2.291	1.391	3.773	0.00113	0.179164
DHRS7	1.86	1.138	3.04	0.0133	0.179166
MIB2	0.479	0.236	0.969	0.0407	0.179171
LYRM4	0.578	0.345	0.967	0.0367	0.179215
LINC01290	0.591	0.357	0.977	0.0405	0.179234
TRGV5	1.696	1.018	2.826	0.0426	0.179263
AC092979.1	2.204	1.005	4.835	0.0487	0.179301
SLC17A9	2.874	1.496	5.521	0.00153	0.179318
HMG20A	1.721	1.022	2.901	0.0413	0.179397
LINC02248	0.476	0.276	0.823	0.00784	0.179529
AC244093.2	0.518	0.317	0.848	0.00887	0.179586
AC019131.3	0.377	0.19	0.748	0.00525	0.179598
SUGT1P2	0.367	0.199	0.677	0.00133	0.179611
AC003684.1	0.405	0.209	0.785	0.00741	0.179705
AC104009.1	0.495	0.269	0.911	0.0239	0.179819
HSD17B13	1.816	1.07	3.082	0.027	0.17989
RGS2	2.435	1.405	4.219	0.00151	0.179906
AP002336.1	0.454	0.231	0.893	0.0221	0.17993
RPL31P30	1.933	1.18	3.165	0.00885	0.179968
RPL19P21	0.333	0.183	0.607	0.000324	0.179975
AL035458.1	0.444	0.27	0.728	0.0013	0.179978
RIN2	2.18	1.263	3.762	0.00513	0.180021
SPATA33	0.555	0.325	0.949	0.0313	0.180039
MIR6509	2.794	1.015	7.693	0.0468	0.180124
AC087633.2	0.411	0.177	0.953	0.0383	0.180135
SERPINC1	2.321	1.212	4.445	0.0111	0.180137
GPR150	0.447	0.269	0.743	0.00192	0.180213
AC010643.1	2.249	1.218	4.15	0.00955	0.180329
AC073869.1	2.678	1.154	6.212	0.0218	0.180365
SEC62-AS1	3.207	1.164	8.833	0.0242	0.180372
RNU7-123P	1.732	1.044	2.872	0.0334	0.180415
ARMCX5-GPRASP2	2.907	1.055	8.007	0.039	0.180434
AC005392.2	0.437	0.222	0.861	0.0168	0.180539
SLC22A31	0.472	0.246	0.909	0.0247	0.180687
AC008393.1	2.185	1.16	4.116	0.0155	0.180808
CYP17A1	1.901	1.135	3.183	0.0146	0.180843
MEN1	0.431	0.23	0.809	0.0088	0.18101
BCL2	2.557	1.324	4.937	0.00517	0.181105
TPRA1	0.407	0.246	0.675	0.000491	0.181136
SRP19	0.498	0.282	0.879	0.0161	0.181137
AL391987.2	0.444	0.236	0.835	0.0117	0.181186
RPS2P7	0.597	0.363	0.982	0.0423	0.181199
AL645568.2	0.496	0.284	0.867	0.0138	0.181227
PTPRO	1.858	1.138	3.034	0.0132	0.18133
AL359962.3	0.333	0.182	0.61	0.000362	0.1814
RPSAP29	0.564	0.346	0.92	0.0218	0.181415
RN7SKP5	5.445	1.331	22.285	0.0184	0.181472
RASAL1	1.643	1.007	2.683	0.047	0.18154
CXXC1P1	0.369	0.195	0.696	0.0021	0.181697
AL031665.1	2.227	1.231	4.03	0.00813	0.181712
AL442639.1	3.658	1.467	9.121	0.0054	0.181917
AL096870.10	0.415	0.204	0.843	0.015	0.181941
AL078590.2	2.344	1.398	3.931	0.00124	0.181994
PRSS42P	0.531	0.282	0.999	0.0497	0.182031
EEF1A2	0.371	0.218	0.631	0.000251	0.182049
SAPCD1	0.522	0.317	0.858	0.0105	0.182124
P2RX4	2.061	1.139	3.727	0.0168	0.182185
PCLO	2.081	1.26	3.438	0.00422	0.182377
ELAVL2	2.308	1.051	5.068	0.0372	0.1825
AC092681.2	0.534	0.299	0.952	0.0335	0.182566
RPSAP31	0.542	0.295	0.997	0.049	0.182664
HMGN2P40	2.075	1.083	3.975	0.0278	0.182678
ADSL	0.323	0.163	0.643	0.00128	0.182707
AC005332.3	1.9	1.164	3.099	0.0102	0.182712
RPL10P3	2.144	1.164	3.95	0.0144	0.182781
NELFE	0.523	0.311	0.881	0.0149	0.182788
RPL5P5	1.89	1.085	3.291	0.0245	0.182817
GOLGA8O	1.704	1.041	2.79	0.034	0.182817
SH2B1	0.493	0.285	0.852	0.0113	0.182842
NSG1	1.921	1.168	3.159	0.0101	0.182859
PPFIBP2	2.333	1.336	4.076	0.00291	0.182969
PSMC2	2.043	1.243	3.358	0.00483	0.182974
AL136982.6	2.011	1.213	3.333	0.00673	0.183007
CFAP57	0.556	0.322	0.957	0.0343	0.183049
LINC01393	1.762	1.047	2.964	0.0329	0.183067
UBA52	0.356	0.211	0.599	0.000101	0.183088
AF131215.5	2.107	1.003	4.426	0.0491	0.183098
AC020917.4	0.338	0.123	0.932	0.0361	0.183107
AC020907.4	0.338	0.123	0.932	0.0361	0.183107
PPP1CA	0.513	0.295	0.893	0.0182	0.183125
AC005014.1	0.453	0.264	0.778	0.00408	0.183159
SCG5	3.368	1.056	10.746	0.0402	0.1832
AC079922.1	1.869	1.092	3.197	0.0225	0.18321
RBM43	2.562	1.338	4.905	0.00454	0.183235
AC068831.4	0.431	0.257	0.724	0.00147	0.183274
AC000372.1	1.658	1.017	2.703	0.0424	0.183299
AL136452.1	2.435	1.272	4.658	0.00719	0.183302
GAP43	2.233	1.062	4.696	0.0341	0.183374
HERC2P8	0.556	0.341	0.907	0.0188	0.183435
LRP6	2.365	1.324	4.226	0.00364	0.183447
PLEKHA7	0.571	0.343	0.951	0.0312	0.183458
FOXN3-AS1	0.476	0.292	0.775	0.00287	0.183547
TMED8	1.717	1.009	2.922	0.0464	0.183565
RN7SL369P	2.209	1.006	4.849	0.0483	0.18358
USP8P2	2.334	1.392	3.916	0.00131	0.183646
NT5C3AP1	2.1	1.278	3.449	0.0034	0.183691
ZFX	2	1.136	3.522	0.0163	0.183701
CADM1	2.35	1.16	4.763	0.0177	0.183773
LINC02516	2.021	1.223	3.341	0.00603	0.183819
RNF141	2.309	1.29	4.134	0.00484	0.183827
RAMP2-AS1	0.436	0.222	0.858	0.0161	0.183883
GPKOW	0.59	0.359	0.97	0.0377	0.183936
ZSCAN23	1.8	1.008	3.214	0.047	0.183969
AC008915.2	0.413	0.22	0.773	0.00573	0.184019
AC087343.1	0.418	0.206	0.85	0.016	0.184107
DHX32	3.407	1.76	6.594	0.000274	0.184136
AC090311.1	0.456	0.243	0.858	0.015	0.184393
C1RL	0.574	0.341	0.967	0.0369	0.184411
HAPLN3	0.516	0.293	0.909	0.022	0.184421
WDR45P1	0.58	0.339	0.991	0.0461	0.18444
AC091078.2	0.503	0.262	0.965	0.0388	0.184468
TCEAL2	0.597	0.357	0.999	0.0495	0.184608
LINC01931	2.124	1.049	4.299	0.0363	0.184619
CCL22	1.828	1.086	3.077	0.0232	0.184639
AC013726.1	0.512	0.266	0.984	0.0446	0.184663
NOL4L-DT	1.697	1.041	2.768	0.034	0.184738
AHCTF1P1	2.401	1.367	4.218	0.00231	0.184771
AC026369.1	1.665	1.013	2.736	0.0445	0.184778
INF2	0.45	0.229	0.885	0.0207	0.184806
RPL39P36	2.641	1.486	4.695	0.000936	0.184815
PM20D2	5.278	1.29	21.599	0.0207	0.184816
ME3	3.253	1.303	8.12	0.0115	0.184826
ACVR1C	1.88	1.055	3.353	0.0324	0.184834
DEGS1	2.456	1.268	4.756	0.00773	0.184869
AP006545.1	0.586	0.359	0.957	0.0327	0.184913
VWA2	1.747	1.065	2.865	0.0272	0.184974
SATB2-AS1	0.467	0.263	0.827	0.00897	0.185042
UNC93B1	0.431	0.218	0.852	0.0155	0.185073
CLASP2	3.267	1.974	5.406	4.13e-06	0.185132
PLA2G6	0.598	0.363	0.987	0.0442	0.185232
KIN	1.862	1.089	3.184	0.0231	0.185335
LMCD1	1.856	1.102	3.126	0.0201	0.185557
INHBB	0.418	0.223	0.783	0.00648	0.185562
LENG8-AS1	0.506	0.296	0.865	0.0128	0.18558
SEMA3E	1.886	1.026	3.468	0.0412	0.185583
AC087241.2	1.855	1.116	3.083	0.0171	0.185615
RBMS3	2.16	1.301	3.585	0.0029	0.185657
H3P36	2.049	1.256	3.342	0.00405	0.185751
ARL16	0.422	0.242	0.736	0.00236	0.186052
ICAM2	0.472	0.24	0.927	0.0292	0.186082
TBC1D3E	0.444	0.226	0.872	0.0185	0.186117
BRWD1-AS2	0.469	0.284	0.775	0.00316	0.186124
CASP8AP2	3.495	1.269	9.628	0.0155	0.18613
ETV7-AS1	0.518	0.3	0.894	0.0182	0.186136
RAD17P2	0.559	0.338	0.923	0.023	0.186138
CTSF	2.176	1.201	3.944	0.0104	0.186178
AC025627.3	0.442	0.231	0.849	0.0143	0.186197
BTBD17	0.612	0.375	0.998	0.049	0.186228
GPR35	0.513	0.274	0.964	0.0381	0.186357
AC022028.2	1.814	1.061	3.101	0.0297	0.18643
KDM2A	1.831	1.108	3.026	0.0184	0.186464
ESYT1	1.947	1.074	3.529	0.0281	0.186487
AP004782.1	0.457	0.271	0.771	0.00334	0.186534
AC244517.7	2.25	1.221	4.147	0.00932	0.18661
BORCS8-MEF2B	0.556	0.341	0.907	0.0187	0.186623
AC117440.1	2.846	1.734	4.671	3.52e-05	0.18677
EIF2S2P4	0.301	0.18	0.504	5.12e-06	0.186867
MIR3935	2.038	1.007	4.123	0.0477	0.186875
PCED1A	0.356	0.198	0.64	0.000561	0.18702
AC009704.2	0.528	0.281	0.993	0.0477	0.187023
RPL5P8	2.727	1.664	4.469	6.89e-05	0.187146
LEFTY1	3.399	1.066	10.839	0.0387	0.187167
IER3IP1	1.96	1.194	3.219	0.00781	0.187167
AARSD1P1	2.133	1.211	3.757	0.00871	0.187336
SCAF8	3.709	1.163	11.832	0.0268	0.187379
C8orf86	1.733	1.041	2.885	0.0344	0.187474
AMER2	2.858	1.542	5.295	0.000848	0.187542
ITK	1.698	1.043	2.765	0.0333	0.187542
RPS2P55	0.329	0.19	0.572	8.04e-05	0.187561
CDK13	2.06	1.017	4.174	0.0448	0.18758
CCDC160	1.812	1.113	2.95	0.0168	0.18759
SRPK2	2.324	1.368	3.947	0.00181	0.187599
AC013244.1	0.334	0.174	0.642	0.00101	0.187636
MTCO3P12	0.569	0.348	0.931	0.0247	0.187738
PPP1R18	3.258	1.657	6.406	0.000617	0.18784
UBXN8	0.562	0.343	0.92	0.022	0.187879
KCNT2	1.748	1.063	2.873	0.0276	0.18792
AL355483.2	4.23	1.034	17.299	0.0447	0.18794
DPYSL4	0.566	0.325	0.986	0.0445	0.187988
SZRD1	1.872	1.017	3.447	0.0441	0.188008
NAP1L5	2.007	1.161	3.469	0.0127	0.188054
HSPD1P4	0.502	0.267	0.946	0.0332	0.18813
PHC2	2.197	1.046	4.615	0.0377	0.188213
DLK1	0.456	0.277	0.749	0.00193	0.188228
TRAPPC9	0.405	0.205	0.801	0.0094	0.188239
BTN1A1P1	2.704	1.232	5.934	0.0131	0.188315
AC135048.3	0.501	0.307	0.815	0.00542	0.188391
ADH5	1.75	1.039	2.949	0.0354	0.188444
GTF2B	2.656	1.59	4.438	0.000191	0.188474
SIRT4	1.886	1.15	3.094	0.0119	0.188513
ILF3-DT	0.48	0.261	0.884	0.0184	0.188553
AL137077.2	0.583	0.35	0.97	0.0376	0.188582
C6orf163	2.374	1.131	4.984	0.0223	0.18866
OR7E1P	0.571	0.347	0.939	0.0274	0.188687
GIMAP8	1.676	1.007	2.789	0.047	0.188741
STRADB	2.001	1.148	3.488	0.0144	0.188755
MYCBP	0.463	0.246	0.871	0.017	0.188789
CPED1	2.057	1.138	3.717	0.017	0.188824
BAHD1	0.533	0.319	0.889	0.0159	0.18888
PARP10	0.425	0.214	0.845	0.0147	0.188947
HERC1	3.174	1.566	6.431	0.00135	0.189041
SFT2D1	2.358	1.338	4.154	0.003	0.189064
CDKN2D	2.398	1.242	4.63	0.00915	0.189188
VLDLR	1.965	1.164	3.318	0.0115	0.189249
AL589765.5	2.008	1.19	3.388	0.00905	0.189252
RPSAP61	0.466	0.253	0.858	0.0142	0.189277
AL589826.1	0.311	0.163	0.596	0.000424	0.189302
AC008897.1	0.32	0.116	0.882	0.0276	0.189332
AL137191.1	0.393	0.198	0.779	0.00749	0.189335
AL451069.2	0.533	0.325	0.876	0.0131	0.189425
LINC02084	2.161	1.191	3.92	0.0112	0.189519
NDUFA12	0.463	0.228	0.938	0.0325	0.189768
AL138831.1	0.479	0.282	0.813	0.00637	0.189771
ASMT	1.755	1.058	2.911	0.0294	0.189802
RPL7P16	2.69	1.624	4.456	0.000122	0.189964
AL009031.1	0.551	0.335	0.906	0.0188	0.190026
SDCBPP1	0.436	0.254	0.749	0.00264	0.190071
MICAL3	1.957	1.021	3.751	0.043	0.190181
TNNI3K	1.884	1.119	3.171	0.0172	0.190274
AL355994.2	1.799	1.099	2.943	0.0194	0.190296
RNU7-3P	1.801	1.091	2.974	0.0215	0.190302
AC004233.3	1.85	1.133	3.022	0.014	0.190365
PXK	2.82	1.286	6.186	0.00967	0.190375
TMCC1-AS1	0.558	0.331	0.94	0.0284	0.190476
AC005009.1	1.651	1.009	2.702	0.0458	0.190485
VN2R17P	0.593	0.362	0.972	0.0383	0.190485
RAB38	2.559	1.43	4.579	0.00155	0.190519
RN7SL34P	0.493	0.257	0.945	0.033	0.190545
LINC01235	0.426	0.235	0.775	0.00518	0.190555
AC026700.1	0.468	0.287	0.764	0.00237	0.190562
RINL	0.513	0.274	0.961	0.0372	0.190571
DYNC1I1	1.949	1.139	3.336	0.0149	0.190603
CHP1P1	0.474	0.283	0.796	0.00475	0.19068
ZNRF3-IT1	0.37	0.208	0.657	0.00069	0.190692
NNT-AS1	1.864	1.131	3.073	0.0146	0.1907
GID8	0.558	0.32	0.972	0.0395	0.190731
TAS2R15P	2.466	1.362	4.466	0.00289	0.190731
TMPOP1	2.504	1.005	6.239	0.0487	0.190834
LINC02742	0.365	0.215	0.62	0.000194	0.190847
TRNAU1AP	2.902	1.053	7.996	0.0394	0.190856
NPAT	3.754	1.175	11.99	0.0256	0.190904
AC253536.7	1.742	1.01	3.005	0.046	0.190906
AC100849.1	0.46	0.245	0.864	0.0157	0.19091
SERPINB9P1	1.742	1.06	2.863	0.0286	0.190956
SBDS	2.796	1.669	4.681	9.3e-05	0.191
ZNF746	0.304	0.095	0.968	0.044	0.191016
AL355297.3	2.429	1.321	4.469	0.00431	0.191046
LINC02762	2.187	1.267	3.775	0.00499	0.191049
AC016925.3	0.427	0.221	0.824	0.0112	0.191107
AC010519.1	0.467	0.286	0.763	0.00234	0.191113
AC124319.3	0.6	0.366	0.983	0.0427	0.191119
MIR4525	0.462	0.282	0.759	0.00229	0.191165
TMEM97	0.559	0.321	0.974	0.04	0.191187
AC131009.4	2.038	1.246	3.334	0.00454	0.191303
AC022215.2	0.507	0.294	0.874	0.0146	0.19131
AL353768.1	0.505	0.264	0.968	0.0396	0.191313
WDR83	0.572	0.351	0.931	0.0247	0.191322
PNOC	0.419	0.232	0.759	0.00408	0.191348
SCARNA18	1.781	1.051	3.02	0.0321	0.191361
SRBD1	2.216	1.127	4.355	0.021	0.191481
GADD45GIP1	0.521	0.288	0.944	0.0315	0.191552
CP	2.37	1.36	4.132	0.00234	0.191593
AC093270.2	0.457	0.258	0.809	0.00723	0.191624
AC107956.1	0.399	0.24	0.662	0.000388	0.191664
AP003973.2	0.462	0.262	0.815	0.00763	0.191696
FAR2P4	0.587	0.349	0.989	0.0454	0.191781
AC074286.1	2.004	1.168	3.44	0.0116	0.191923
AL122035.2	3.085	1.685	5.649	0.000262	0.192031
IL1RAPL1	2.219	1.356	3.631	0.00151	0.192088
AC073389.3	0.343	0.178	0.658	0.00129	0.192123
UBA52P8	0.554	0.331	0.929	0.0252	0.192253
HSDL2	1.671	1.019	2.739	0.0418	0.192257
SPAG1	2.289	1.35	3.882	0.00212	0.192303
MACROD2-AS1	4.675	1.143	19.125	0.0319	0.192344
AC010163.3	0.609	0.374	0.992	0.0463	0.192346
ABCC6P1	0.51	0.304	0.854	0.0105	0.192415
AP001062.1	0.416	0.179	0.967	0.0416	0.192432
SH3GL1P1	2.544	1.16	5.581	0.0198	0.192527
RPS3AP27	0.394	0.2	0.778	0.00728	0.192534
AC026803.3	0.303	0.095	0.968	0.0439	0.192538
DINOL	0.592	0.357	0.981	0.0418	0.192596
YWHAEP1	2.544	1.396	4.638	0.0023	0.192607
SERPINB3	0.331	0.17	0.643	0.0011	0.192697
MIRLET7BHG	0.525	0.298	0.925	0.0256	0.192726
FLVCR1	1.677	1.011	2.779	0.0451	0.192752
AC113143.1	0.581	0.349	0.967	0.0367	0.192826
SLC9A3P2	0.608	0.373	0.991	0.0457	0.192846
POLD2	0.35	0.183	0.671	0.00156	0.192913
EPB41L4A-DT	2.858	1.038	7.869	0.0421	0.192921
GCNT1P1	1.992	1.206	3.291	0.0071	0.193069
ZNF629	0.454	0.236	0.871	0.0175	0.193086
PMS1	2.979	1.193	7.435	0.0194	0.193122
LY6E	0.313	0.126	0.782	0.0129	0.19321
AL158167.1	1.792	1.099	2.921	0.0194	0.193225
SH3GL1	0.518	0.313	0.856	0.0103	0.193244
RNU6-1250P	2.335	1.006	5.418	0.0483	0.193264
HBAP1	2.184	1.079	4.422	0.03	0.193343
RPL24P8	0.343	0.189	0.625	0.000469	0.193437
IGLV2-18	0.518	0.315	0.852	0.00961	0.193533
IGHV1-45	0.457	0.253	0.829	0.00987	0.193535
SLC22A10	2.783	1.115	6.942	0.0282	0.193536
TECPR2	0.543	0.299	0.985	0.0445	0.193538
INO80-AS1	0.46	0.227	0.931	0.0309	0.193623
AL031595.2	1.79	1.047	3.058	0.0332	0.193687
AC018521.6	1.729	1.056	2.833	0.0296	0.193765
AL356968.1	1.972	1.12	3.471	0.0186	0.193802
CNOT6	1.93	1.115	3.342	0.0189	0.193842
PCMTD1	4.291	1.848	9.966	0.000703	0.193843
AL512286.1	1.968	1.07	3.62	0.0295	0.193886
AC023590.1	2.25	1.145	4.423	0.0187	0.194002
AC131235.3	0.507	0.287	0.894	0.0189	0.194022
EOLA1	2.903	1.47	5.73	0.00214	0.194045
AL021328.1	1.901	1.067	3.388	0.0293	0.19406
ARPP21	2.092	1.219	3.59	0.00742	0.194065
AP4B1-AS1	2.121	1.171	3.844	0.0131	0.194098
AC025750.1	0.46	0.24	0.882	0.0193	0.194153
AC004263.1	0.526	0.28	0.985	0.0448	0.194192
AC083806.3	0.563	0.334	0.949	0.0309	0.194263
ZNF836	2.83	1.028	7.79	0.0441	0.194317
DDX52	1.975	1.168	3.337	0.011	0.194342
AC092807.1	1.974	1.154	3.378	0.0131	0.194348
RN7SL735P	0.434	0.214	0.881	0.0209	0.194357
AC023830.2	0.56	0.325	0.965	0.0367	0.194375
AC072022.1	2.445	1.495	3.998	0.000369	0.1944
MTCO2P27	0.397	0.171	0.92	0.0313	0.194402
AC097641.2	1.701	1.009	2.866	0.0462	0.194508
EGLN3P1	1.927	1.181	3.145	0.00862	0.194527
RPL4P6	2.571	1.435	4.608	0.00151	0.19461
STIM2-AS1	0.585	0.359	0.954	0.0318	0.194687
PGAP1	1.804	1.095	2.973	0.0206	0.194702
AC109361.1	0.596	0.357	0.995	0.048	0.194768
AC013460.1	2.654	1.263	5.577	0.00996	0.194778
LGR4	2.32	1.294	4.162	0.00475	0.194816
AC051619.3	2.965	1.569	5.604	0.000819	0.194864
AL450332.1	1.813	1.017	3.232	0.0436	0.194919
MSTN	2.07	1.142	3.75	0.0164	0.19495
ANGPTL5	2.138	1.313	3.48	0.00224	0.194999
SPACA6	0.358	0.216	0.594	6.81e-05	0.195034
BFAR	0.454	0.25	0.823	0.00933	0.19516
CELF2-AS1	5.182	1.267	21.2	0.0221	0.1952
AL357033.2	0.548	0.333	0.899	0.0173	0.195208
RPS6P7	3.271	1.026	10.428	0.0451	0.195215
MIR339	0.513	0.283	0.929	0.0277	0.195247
SHPRH	3.392	1.063	10.82	0.0391	0.195312
AC009754.1	2.161	1.195	3.908	0.0108	0.195321
CERS2	1.79	1.079	2.969	0.0241	0.19537
LINC00598	1.948	1.195	3.175	0.00746	0.195521
SCARNA7	0.46	0.25	0.848	0.0129	0.195644
SMARCE1	1.827	1.114	2.998	0.017	0.195655
ZBTB12	0.492	0.276	0.877	0.0163	0.195671
GREB1L	1.913	1.17	3.127	0.00967	0.195689
AC107959.2	0.527	0.286	0.969	0.0391	0.195699
IPO4	0.482	0.266	0.873	0.0161	0.195709
ASB10	0.606	0.372	0.987	0.0441	0.195779
FAM133A	2.037	1.229	3.378	0.00582	0.195833
FAM86C2P	0.423	0.209	0.856	0.0167	0.195882
KRT18P43	0.455	0.231	0.895	0.0225	0.196015
AC233964.1	5.097	2.679	9.696	6.92e-07	0.196101
CYP2R1	2.142	1.304	3.519	0.00264	0.196102
RNU6-884P	1.956	1.022	3.746	0.0429	0.196313
DGKG	1.664	1.022	2.71	0.0407	0.196346
GATA2-AS1	0.508	0.302	0.855	0.0108	0.196351
LYST	2.415	1.432	4.072	0.000938	0.196402
SNORD83A	3.335	1.046	10.636	0.0418	0.196405
AL391497.1	3.63	1.139	11.571	0.0293	0.196457
IGLC2	0.504	0.289	0.877	0.0154	0.196522
COPS4	1.995	1.117	3.561	0.0195	0.196563
AC003098.1	1.895	1.048	3.426	0.0343	0.196586
LRRC4B	0.372	0.192	0.721	0.00337	0.196679
AC092755.1	1.842	1.002	3.389	0.0494	0.196695
AC022107.1	0.446	0.238	0.836	0.0117	0.196708
TERF1P2	0.423	0.214	0.835	0.0132	0.196732
ZNF581	0.541	0.314	0.933	0.0272	0.196743
CACNA2D4	2.205	1.175	4.138	0.0138	0.196766
ANKRD20A6P	0.555	0.322	0.957	0.034	0.196779
EFR3A	2.211	1.352	3.618	0.00158	0.19682
AF064860.2	1.915	1.162	3.156	0.0108	0.196881
LRRC37A	1.685	1.023	2.774	0.0403	0.196972
CUL7	1.741	1.033	2.933	0.0372	0.197048
AC027373.1	0.465	0.256	0.843	0.0117	0.197066
AC067817.2	2.016	1.17	3.474	0.0116	0.197099
SVIL2P	2.017	1.159	3.51	0.013	0.197133
LRRC8A	1.728	1.057	2.825	0.0292	0.197184
KYAT3	2.259	1.249	4.085	0.00703	0.197307
AC130456.3	0.545	0.3	0.987	0.0453	0.197332
SLC6A3	0.469	0.287	0.767	0.00251	0.197348
AC011921.1	0.592	0.363	0.964	0.0352	0.197365
TLCD4	2.305	1.398	3.8	0.00107	0.197404
AC142384.1	3.374	1.057	10.77	0.04	0.197454
ZNF608	2.74	1.353	5.547	0.00511	0.197524
GPT2	0.515	0.304	0.873	0.0137	0.197597
EPPK1	0.466	0.222	0.978	0.0436	0.197608
AC016168.4	0.395	0.201	0.776	0.00699	0.197638
B3GALT2	1.92	1.169	3.152	0.00993	0.197745
NR2F1	2.094	1.188	3.691	0.0106	0.197887
COA6	0.521	0.307	0.884	0.0157	0.197912
RPL11P5	0.439	0.223	0.865	0.0173	0.197981
PROS1	1.886	1.044	3.408	0.0356	0.197987
PCMT1	4.781	1.497	15.274	0.00828	0.198032
SERP1	0.51	0.277	0.941	0.0311	0.198176
GGCT	0.469	0.276	0.796	0.00508	0.198224
C1orf216	2.237	1.163	4.303	0.0159	0.198332
BICRA-AS1	0.513	0.284	0.929	0.0276	0.198367
ZRANB2	3.684	1.154	11.756	0.0276	0.198374
LINC02610	0.508	0.276	0.935	0.0297	0.198391
AC092574.1	13.1	1.815	94.539	0.0107	0.19843
ACTL7B	0.495	0.303	0.808	0.00486	0.19869
MIR6753	0.312	0.161	0.607	0.000589	0.198691
RFTN2	2.626	1.425	4.84	0.00196	0.198718
AC069281.1	0.492	0.256	0.946	0.0335	0.198743
AC082651.3	2.29	1.395	3.759	0.00106	0.198817
TRBV26	3.025	1.304	7.018	0.00994	0.198839
AC104115.2	0.561	0.315	0.999	0.0496	0.198876
AC100821.2	0.594	0.365	0.968	0.0367	0.198892
RNF152	2.062	1.262	3.369	0.00388	0.198917
GPR89B	1.837	1.031	3.274	0.0391	0.198974
AC010230.1	1.746	1.003	3.042	0.0489	0.199032
GRWD1	0.432	0.197	0.947	0.0362	0.199148
PMEL	0.489	0.297	0.802	0.00465	0.199213
AC026748.3	2.049	1.163	3.609	0.013	0.199229
RPL4P5	0.384	0.224	0.659	0.000506	0.199251
CTAG1B	0.514	0.278	0.95	0.0337	0.199311
RASGRP3	2.288	1.22	4.292	0.00988	0.199316
RAD9B	1.637	1.004	2.671	0.0483	0.199332
BX842242.1	1.955	1.189	3.216	0.00824	0.199351
JPH3	0.54	0.319	0.915	0.022	0.19936
AL121949.1	0.509	0.304	0.853	0.0103	0.199406
KNCN	2.055	1.015	4.161	0.0452	0.199415
KLHDC10	2.459	1.448	4.177	0.000873	0.199443
PI4K2A	2.415	1.432	4.073	0.00094	0.199446
IMMP1LP2	0.464	0.235	0.916	0.0269	0.199563
PTRH2	0.471	0.285	0.779	0.00332	0.199571
HRH2	2.214	1.256	3.904	0.00599	0.199596
AL121932.2	2.023	1.101	3.717	0.0233	0.199629
RCAN1	2.308	1.173	4.542	0.0154	0.199732
TCAIM	1.876	1.128	3.118	0.0153	0.199784
GRAMD2B	2.699	1.402	5.197	0.00298	0.19979
PLD2	1.776	1.04	3.033	0.0354	0.19989
LINC00334	2.041	1.166	3.572	0.0125	0.199892
MAPKAPK5-AS1	1.987	1.217	3.245	0.00604	0.199922
SNORD114-7	0.584	0.357	0.955	0.0321	0.199956
OR7M1P	0.394	0.204	0.762	0.00563	0.199973
RPL5P9	0.582	0.343	0.99	0.0456	0.200173
ITGA6-AS1	1.769	1.087	2.88	0.0218	0.200271
AC073592.1	0.406	0.175	0.942	0.0359	0.200374
TAS2R20	4.012	1.258	12.798	0.0189	0.200402
AL137781.1	1.831	1.123	2.983	0.0152	0.20056
TMEM87A	2.816	1.433	5.536	0.00267	0.200596
IFNL2	0.53	0.312	0.901	0.0189	0.200636
IRAK2	1.93	1.169	3.187	0.0101	0.200747
DPY19L3	2.136	1.052	4.339	0.0357	0.200753
ZNF595	0.51	0.272	0.957	0.0359	0.200762
FGF3	0.478	0.255	0.898	0.0218	0.200795
AP003108.3	0.584	0.347	0.983	0.0429	0.200823
AC245517.2	0.521	0.288	0.944	0.0316	0.200874
ATG14	2.221	1.13	4.367	0.0206	0.200896
AC132872.2	0.406	0.222	0.74	0.00326	0.200909
AL358933.1	2.195	1.252	3.85	0.0061	0.20092
AC104984.3	0.324	0.193	0.544	2.04e-05	0.200947
PRSS36	1.721	1.039	2.852	0.035	0.200965
AL096829.1	0.317	0.16	0.627	0.000958	0.200976
LINC00632	1.835	1.053	3.196	0.0321	0.201028
CHMP1B2P	1.844	1.12	3.036	0.0162	0.201029
AC069294.1	1.698	1.018	2.832	0.0424	0.201041
RFT1	0.541	0.304	0.965	0.0374	0.201078
HMGN2P46	2.082	1.223	3.545	0.00688	0.20114
SNAPC5	1.686	1.03	2.759	0.0378	0.201159
AC008897.2	1.781	1.057	2.998	0.03	0.201179
AC092794.1	4.43	1.388	14.136	0.0119	0.201464
AC010307.2	0.429	0.211	0.873	0.0195	0.20152
SIRPB3P	1.784	1.052	3.024	0.0317	0.201531
AC016716.1	1.767	1.081	2.887	0.0231	0.201813
ENGASE	0.6	0.363	0.99	0.0457	0.201846
FBXO34	0.442	0.235	0.832	0.0114	0.201858
AC026367.2	1.786	1.072	2.974	0.0259	0.2019
ATP6V1G2	2.756	1.564	4.857	0.000452	0.201981
AP001020.3	0.377	0.162	0.877	0.0234	0.202045
SNORA74C-1	2.106	1.073	4.134	0.0305	0.202046
GPN1	2.142	1.175	3.904	0.0129	0.202059
ZNF599	1.717	1.043	2.826	0.0335	0.202071
AC025048.3	0.371	0.201	0.687	0.00159	0.20211
WHAMMP2	1.925	1.167	3.176	0.0104	0.202255
ME1	2.25	1.35	3.75	0.00186	0.202405
NDUFV2P1	0.512	0.313	0.836	0.00745	0.202467
NUMA1	3.403	1.067	10.851	0.0385	0.202546
AL022323.4	0.583	0.357	0.952	0.0311	0.202555
AC010745.2	0.565	0.328	0.974	0.0398	0.202627
SPTA1	1.683	1.031	2.747	0.0372	0.202715
AC007342.4	2.133	1.017	4.475	0.0451	0.202735
CCNG2	2.955	1.274	6.856	0.0116	0.202785
AC079779.2	0.49	0.277	0.866	0.0141	0.202955
RPL13AP5	0.31	0.182	0.526	1.44e-05	0.203002
AC007038.1	3.59	1.439	8.957	0.00614	0.203016
ZCCHC12	2.073	1.262	3.406	0.00399	0.203053
NDUFV3	0.413	0.243	0.702	0.00108	0.203144
GGPS1	0.412	0.214	0.794	0.00811	0.203184
RN7SL277P	0.447	0.22	0.907	0.0257	0.20322
EEF1B2P3	0.379	0.214	0.67	0.000837	0.203244
DNAJB6	1.644	1.008	2.682	0.0465	0.203292
BIRC2	2.203	1.198	4.051	0.011	0.203334
EMP2	0.498	0.282	0.877	0.0158	0.203408
MARCKS	3.662	1.577	8.503	0.00253	0.203457
AC093227.1	0.459	0.245	0.861	0.0153	0.203458
FBL	0.518	0.286	0.938	0.0298	0.203525
[truncated: 14,187 more rows]
